# Supplementary material for: Quantitative peptide binding motifs for 19 human and mouse MHC class I molecules derived using positional scanning combinatorial peptide libraries
Source: Immunome Res. 2008 Jan 25;4:2. doi: 10.1186/1745-7580-4-2 (PMC2248166; doi:10.1186/1745-7580-4-2)
Supplement: Additional file 1 — Binding capacity of positional scanning combinatorial libraries for 19 HLA and H-2 class I alleles. This table lists the measured IC50 nM value of each mixture in the combinatorial library for 19 class I alleles. Binding assays were performed as described in the Methods section. [file 1745-7580-4-2-S1.xls]

## Sheet: Sheet1
	Additional file 1. Binding capacity of positional scanning combinatorial libraries for 19 HLA and H-2 class I alleles.
	Combinatorial library				Binding capacity (IC50 nM)
	Peptide ID	Library	Fixed residue	Position	HLA A*0201	HLA A*3001	HLA A*3201	HLA A*6802	HLA B*0702	HLA B*0801	HLA B*1501	HLA B*1503	HLA B*2705	HLA B*3501	HLA B*5101	HLA B*5301	HLA B*5401	HLA B*5801	HLA B*5802	H-2 Kd	H-2 Db	H-2 Dd	H-2 Kk
	3064	AXXXXXXXX	A	1	1986.24	344.139	2172.2	12329.7	1983.94	1114.74	234.477	101.25	4992.29	42961.7	30944.8	51488.2	10489.2	1319.44	17985.6	931.146	12529.2	9923.46	3663.48
	3064	CXXXXXXXX	C	1	7063.82	645.862	6949.23	2860.25	8259.71	779.455	395.572	242.233	15093.2	9456.18	11704.6	4776.12	5349.77	2400.73	24752.5	1250.25	11007.8	7878.39	1296.59
	3064	DXXXXXXXX	D	1	29014.9	9025.63	25246.8	1877.94	73840.5	948.214	1766.61	3051.92	>77907	17111.8	8042.92	10378.5	2926.79	33776.3	17421.6	7545.85	54592.1	34598.8	1528.22
	3064	EXXXXXXXX	E	1	15223.3	3552.98	6891.46	385.681	22570.8	348.036	460.592	531.408	19417.1	21459.7	21384.5	13834.7	3618.95	13500.5	17793.6	10458.9	60009.9	12706.6	854.06
	3064	FXXXXXXXX	F	1	227.122	1789.96	8854.62	730.171	7235.24	220.866	124.065	47.9714	2889.84	3613.23	8663.23	2028.26	196.282	1257.04	14450.9	540.968	1805.94	5987.13	656.908
	3064	GXXXXXXXX	G	1	2543.09	577.86	5558.45	17224.3	10600.5	1431.3	171.611	762.01	2883.37	59814.3	>77465	34238.4	20634.8	6249.21	8389.26	1221.13	18723.6	13765.9	4602.4
	3064	HXXXXXXXX	H	1	47437.6	128.012	2066.95	729.355	1949.19	711.938	124.025	234.402	3511.93	1813.9	14500.2	293.694	431.932	995.885	45454.5	1191.95	10659.8	9750.36	724.482
	3064	IXXXXXXXX	I	1	1870.32	564.178	1692.93	5093.5	3728.72	1831.7	73.7488	93.5341	8016.13	6076.42	9435.61	1923.18	541.258	1250.15	7012.62	1029.53	13626.5	5253.91	2435.52
	3064	KXXXXXXXX	K	1	2000.64	128.846	792.568	30202.7	4198.69	3213.26	189.181	105.374	6627.65	36505.9	42647.2	51647.5	3929.17	431.44	1177.58	970.592	12940.8	11564.4	7997.98
	3064	LXXXXXXXX	L	1	4244.6	770.745	1657.77	5446.16	6806.94	560.923	120.163	91.9149	6762.28	5860.81	5359.8	2089.76	760.633	817.808	26738	764.124	8955.28	7054.65	1339.63
	3064	MXXXXXXXX	M	1	905.935	170.848	1047.44	515.832	2789.22	158.647	83.2294	120.105	3942.43	2022.52	6953.97	1126.28	146.178	620.66	5636.98	454.968	9829.03	2718.95	845.751
	3064	NXXXXXXXX	N	1	3371.55	961.786	6283.65	1614.39	10648.5	288.96	340.572	341.232	18309.4	6362.87	11800.2	10840.8	1202.21	7740.83	18719.9	1094.33	5836.71	10967.3	820.613
	3064	PXXXXXXXX	P	1	>69444	10551.3	14436.1	>76923	53549.9	10550.5	1252.99	2609.23	>77907	>77419	58844.6	>78151	15058.6	14320.1	20000	6184.63	59810	21328.9	12612.2
	3064	QXXXXXXXX	Q	1	11851.7	999.602	3493.48	9973.33	23813.1	2634.19	289.827	644.815	25921.1	22283.6	59484.7	13946.9	4756.71	2525.12	35714.3	1675.5	29966	5158.99	1467.87
	3064	RXXXXXXXX	R	1	2695.54	62.6963	817.575	8823.57	1549.62	653.852	110.286	85.3755	1731.87	40382.4	>77465	14816.8	5506.78	548.818	2251.24	1011.02	14643.3	4892.95	5785.18
	3064	SXXXXXXXX	S	1	2199.49	198.315	2022.28	947.167	4463.93	125.432	174.893	95.5429	9158.77	17303.3	43113.7	5317.29	2623.57	2663.05	12165.5	412.609	14744.5	8475.7	1222.56
	3064	TXXXXXXXX	T	1	2411.88	1243.73	7156.51	1308.32	12533.7	1652.26	564.927	343.26	13906.2	13150.7	24675.8	11055.7	5726.13	3463.34	18939.4	831.607	18837.2	8037.19	1004.44
	3064	VXXXXXXXX	V	1	3676.95	848.994	2868.65	10241.7	11354.6	2691.49	517.344	219.835	10797.7	16608.3	12648	16141.9	4562.48	582.923	5580.36	1121.24	19233.4	2535.25	4883.88
	3064	WXXXXXXXX	W	1	4013.87	3186.06	13328.2	2072.25	6099.17	625.929	167.866	175.545	4244.63	7884.1	19593.9	1694.75	1029.84	1476.68	11037.5	373.054	11641.5	2029.16	817.019
	3064	YXXXXXXXX	Y	1	2132.2	980.486	6386.62	1593.6	6109.27	519.622	223	142.224	2026.15	9476.17	2198.88	815.335	1234.93	2128.06	2549.72	367.541	3188.55	4931.29	1049.25
	3064	XAXXXXXXX	A	2	62578.3	180.335	4030.14	848.461	2516.95	435.315	125.031	193.172	23020.1	680.067	3156.82	650.885	24.0486	544.849	65824.7	>76923	4384.39	38954.5	1890.36
	3064	XCXXXXXXX	C	2	>69444	1069.16	15698	13903.1	>77465	6436.96	2615.04	9242.54	>77907	8913.72	21340.9	15252.7	4723.4	19533.6	45454.5	30542	12651.2	74059.3	8703.3
	3064	XDXXXXXXX	D	2	>69444	13011.1	17604.4	14049.8	73795	12901.4	7562.4	4712.69	>77907	34321.4	>77465	32244.3	26577	>78125	>78125	>76923	>78571	>77083	694.125
	3064	XEXXXXXXX	E	2	3805.14	6454.62	13854.7	15680.1	>77465	4736.31	350.635	237.615	>77907	28710.6	41390.7	13828.8	9137.26	39580.5	35211.3	>76923	>78571	68814.1	88.0276
	3064	XFXXXXXXX	F	2	27479.2	528.576	35147.4	6233.68	>77465	1302.67	713.218	4136.36	>77907	49128.6	19784.7	15980.5	43563.7	2684.92	>78125	570.524	32500.9	13287.2	5546.68
	3064	XGXXXXXXX	G	2	12510	715.967	17412.2	7577.3	>77465	1066.3	746.531	603.658	>77907	9479.99	10321.1	12738.8	2163.44	1913.54	30303	52704.6	6698.2	987.086	13917.6
	3064	XHXXXXXXX	H	2	>69444	1962.69	9225.13	33820.5	>77465	6496.47	4795.37	158.615	19141.8	>77419	57592.4	>78151	17477.4	4279.3	>78125	44049.2	28456.6	16312.4	16935.4
	3064	XIXXXXXXX	I	2	1984.17	896.008	1240.64	690.905	6548.79	750.828	169.151	977.787	57127.4	18960.8	35910.7	2651.19	3401.55	5728.09	21008.4	14860.5	37086.3	54417.6	33693.2
	3064	XKXXXXXXX	K	2	9404.88	6212.76	54948.4	9213.17	>77465	1845.35	7734.44	89.2311	16284.6	>77419	>77465	53208	6386.58	19086.2	51438	>76923	54424.8	10575.7	28346.4
	3064	XLXXXXXXX	L	2	112.466	989.523	1515.58	1089.6	13779.1	249.59	136.65	141.883	23304.4	17275.1	>77465	8031.39	6464.25	6150.7	17793.6	8410.55	16001	28185.2	1422.26
	3064	XMXXXXXXX	M	2	606.172	228.081	691.652	1917.57	>77465	255.876	73.731	44.6047	11911.7	17315.6	42996.5	7121.25	3359.54	>78125	14084.5	11497.3	3861.79	53618.9	7542.36
	3064	XNXXXXXXX	N	2	17997.7	1556.86	17330.2	3158.18	>77465	1103.28	1364.48	811.069	>77907	>77419	>77465	34177.3	13453.2	21315.8	11848.3	>76923	26678.9	55316.8	16595.1
	3064	XPXXXXXXX	P	2	32720.7	6557.29	19780.9	2568.79	215.612	179.145	4619.74	822.535	>77907	601.522	1692.9	284.469	125.082	18647.9	45871.6	>76923	>78571	15455.7	5277.96
	3064	XQXXXXXXX	Q	2	802.74	485.159	1348.98	13061.3	19757.9	1384.81	70.7259	25.5725	7665.47	15295.7	14924.7	6058.78	7163.44	10701.6	11086.5	>76923	2803.55	66799.6	1670.51
	3064	XRXXXXXXX	R	2	>69444	3352.31	48252	15267.2	27508.6	599.474	2917.55	434.201	123.743	8907.77	>77465	63554.2	5734.01	15270	>78125	54073.8	>78571	35819.5	12475.8
	3064	XSXXXXXXX	S	2	12200.2	423.892	2117.53	393.003	50014.5	1327.6	120.68	200.04	10291.4	10270.1	16891.1	9085.94	479.682	261.57	2333.18	62581.6	3496.57	45692.9	6479.86
	3064	XTXXXXXXX	T	2	2984.04	209.093	436.173	167.845	15873.6	4710.92	246.763	994.801	37223.4	14193.2	39871.8	12832.7	849.917	370.886	2941.18	>76923	12645.6	50947.2	10309.8
	3064	XVXXXXXXX	V	2	1150.66	160.304	1922.29	105.908	2512.05	1034.31	179.306	1525.38	>77907	9730.9	16246.3	2746.75	1023.22	1824.37	18867.9	50862.2	13715.2	61337.9	14231
	3064	XWXXXXXXX	W	2	47725.2	623.965	12674.7	4733.02	41558.3	7407.87	2648.97	6680.81	55709.7	40625.3	34147.2	52623.9	6060.56	>78125	23923.4	7425.94	26847.2	16126.6	12731.9
	3064	XYXXXXXXX	Y	2	14450.1	350.172	13664.2	6392.39	42739.8	2733.87	2568.19	1475.09	48028.1	51019.4	32116	53648	6125.61	8947.36	>78125	45.3649	39630.5	>77083	8849.6
	3064	XXAXXXXXX	A	3	1244.05	2219.41	4981.1	47571.1	>77465	1280.25	445.468	125.764	7141.92	6089.88	11738	>78151	>78125	1495.41	>78125	10249.6	>78571	>77083	>78947
	3064	XXCXXXXXX	C	3	2420.82	3566.81	3852.4	3387.25	15969.5	7861.07	288.826	756.348	10908.6	15451.6	22715.6	>78151	3954.36	4522.44	9920.63	1362.81	17303	>77083	3229.95
	3064	XXDXXXXXX	D	3	1154.23	9733.71	14271.9	9566.57	24269.1	10562.2	2567.28	1118.11	>77907	10795	>77465	5282.73	18333.3	4391.94	>78125	1294.51	>78571	17595.1	8103.68
	3064	XXEXXXXXX	E	3	14414.1	5487.94	8562.27	5232.04	14531.4	4499.39	2516.47	811.025	21510.2	15609.1	>77465	16561.9	12205.6	5098.37	75468.2	2436.99	52440.4	71848	1772.43
	3064	XXFXXXXXX	F	3	851.794	414.561	1234.91	294.993	11242.9	821.833	121.598	58.3898	1521.78	2334.32	8431.57	2611.99	538.292	930.864	8849.56	686.554	17142.6	30082.3	1228.13
	3064	XXGXXXXXX	G	3	5494.36	7740.78	5960.77	3995.95	14397.9	1780.37	734.143	574.25	8826.22	16887.7	70236.3	11109.8	2413.17	4148.55	21097	1614.04	12979.9	54411.8	2568.68
	3064	XXHXXXXXX	H	3	1983.33	191.627	5011.99	1724.43	1930.99	433.688	147.938	186.117	5941.05	12124.5	9060.97	8551.69	4504.94	2529.02	8680.56	1093.67	8466.61	>77083	671.576
	3064	XXIXXXXXX	I	3	998.418	838.65	2035.1	638.6	6469.44	1017.46	100.636	208.339	6810.87	7288.73	14074.2	1969.1	729.059	631.595	3665.69	618.654	7161.3	52965.3	1820.96
	3064	XXKXXXXXX	K	3	32786.2	84.2064	13129.4	2239.88	3860.17	160.214	189.854	378.142	7260.32	11821.4	26803.7	26373.7	3907.05	23817.6	45454.5	985.176	60279.6	65924.4	1247.53
	3064.01	XXLXXXXXX	L	3	944.029	516.768	2100.11	2360.01	10639.2	723.692	549.317	843.19	2778.63	2661.8	10084.7	854.765	1506.65	798.134	6212.6	174.807	1694.13	53404.9	690.628
	3064.01	XXMXXXXXX	M	3	536.289	606.217	1290.18	242.141	754.623	170.31	131.083	110.231	1752.87	1139.98	5459.64	507.724	252.086	1010.49	6485.08	233.545	5390.51	22576.1	480.827
	3064.01	XXNXXXXXX	N	3	3362.77	1026.41	1603.31	884.189	9789.51	1339.56	219.72	146.967	6500.15	3515.36	20039.1	2258.68	424.902	548.739	37594	758.09	6745.3	>77083	1209.86
	3064.01	XXPXXXXXX	P	3	9538.37	4734.06	9473.12	5618.63	54015.1	2123.22	313.403	620.425	57028	12773.3	12986.2	49345.4	4475.07	11592.3	>78125	7997.38	4493.42	215.519	13878.2
	3064.01	XXQXXXXXX	Q	3	2676	1231.61	2706.12	2076.58	4062.79	2476.94	334.667	576.874	12322.3	4249.04	27413.7	3904.45	1095.56	3300.77	37313.4	941.27	17265.7	17947.3	1149.45
	3064.01	XXRXXXXXX	R	3	28105.9	17.1144	6475.43	13129.9	1206.54	153.374	145.587	145.508	9738.38	15384.2	16697.5	17690.2	972.365	8387.93	9596.93	1199.69	72218.5	70580.9	2565.78
	3064.01	XXSXXXXXX	S	3	3219.82	429.49	4223.66	479.536	8156.07	2690.3	245.957	88.47	5595.98	10332.9	34517.6	3366.88	4262.89	1459.83	55391.7	907.216	20226.9	35524.4	1113.7
	3064.01	XXTXXXXXX	T	3	3708.16	4313.63	7635.14	1745.29	21582.1	2864.65	852.146	153.899	5786.2	8140.84	38473.8	11373.1	4968.54	1248.14	22727.3	944.986	29776	44803.3	4287.17
	3064.01	XXVXXXXXX	V	3	2184.09	2899.25	3937.26	380.459	18781.1	6512.61	699.819	35.9678	7893.08	6151.32	21696.6	4577.37	1768.61	484.746	6501.95	824.786	9779.32	22885.3	1847.72
	3064.01	XXWXXXXXX	W	3	918.96	2127.55	1276.09	346.389	5375.18	803.29	637.587	103.826	2227.52	1859.05	11659	6710.68	60.3789	1671.18	3846.15	541.839	9334.11	>77083	1011.47
	3064.01	XXYXXXXXX	Y	3	612.761	1068.86	1214.34	932.072	12380.7	1148.87	167.896	80.9468	3794.1	3896.42	14495.8	6543.26	556.65	1427.28	5076.14	1122.04	7014.38	>77083	926.759
	3064.01	XXXAXXXXX	A	4	1442.4	409.069	2262.16	1142.06	6692.43	967.374	274.613	142.462	7133.45	2249.93	14808.6	5141.02	486.499	1199.19	8389.26	171.172	7481.32	8224.25	943.953
	3064.01	XXXCXXXXX	C	4	6410.34	643.115	7074.99	2126.03	8809.49	945.758	276.085	173.111	8234.56	10600	22258.1	13269.1	932.127	2421.13	8183.31	1511.74	5142.6	7654.9	1588.88
	3064.01	XXXDXXXXX	D	4	1412	916.164	6044.08	862.225	9781.6	5356.59	359.487	460.939	7747.71	5154.19	7831.49	7170.63	721.235	3233.47	61728.4	1762.41	70967.7	14383.3	1281.36
	3064.01	XXXEXXXXX	E	4	1996.05	590.083	2362.52	1898.24	9681.77	1596.3	402.818	235.58	9017.5	10758	12476.2	7557.68	1367.58	2643.32	24154.6	968.639	14719.4	11473.5	1443.52
	3064.01	XXXFXXXXX	F	4	3595.88	198.351	860.851	362.959	6877.37	702.643	257.193	142.509	2922.63	9115.02	9021.24	8668.5	656.447	1772.44	9615.38	1751.97	13388.8	4494.13	1553.32
	3064.01	XXXGXXXXX	G	4	2406.86	396.738	2633	1028.09	10880.3	6112.32	483.62	316.128	6166.93	5471.79	12351.2	10135	3247.1	2653.72	28089.9	1234.47	58218.2	24763.3	3193.84
	3064.01	XXXHXXXXX	H	4	7674.85	443.245	2664.47	901.074	8512.97	1500.25	586.769	200.555	3623.13	5909.72	32517.6	20476.2	937.21	1405.22	13550.1	779.457	17785.6	8069.91	4654.03
	3064.01	XXXIXXXXX	I	4	4027.14	578.556	5824.21	3048.9	9126.98	1011.7	408.338	228.32	18382.7	938.331	5794.96	9959.93	1236.58	2416.48	12853.5	776.034	5917.83	5439.32	1533.91
	3064.01	XXXKXXXXX	K	4	3468.61	622.329	2227.82	2834.73	8248.16	742.435	251.49	196.229	6673.36	9656.38	6463.9	15687.7	473.895	1276.9	7824.73	751.144	12099.6	10976	2277.05
	3064.01	XXXLXXXXX	L	4	1954.6	380.373	8826.34	1941.78	8205.96	625.405	194.367	127.499	5228.58	9285.58	8422.05	10635.2	270.586	1312.62	8503.4	988.212	5355.26	8252.33	621.112
	3064.01	XXXMXXXXX	M	4	4443.49	521.949	1473.38	492.129	5167.9	383.524	193.517	58.9396	5445.75	3470.94	12728.7	3948.2	1567.89	1036.86	9823.18	786.231	7923.94	8832.24	1409.79
	3064.01	XXXNXXXXX	N	4	1569.67	649.794	1454.52	1015.89	9040.28	798.059	235.859	77.5641	6929.02	11897	13910.5	6808.26	1009.69	1211.74	7824.73	720.722	28581.1	10734.8	2650.17
	3064.01	XXXPXXXXX	P	4	1630.28	335.424	9018.7	723.553	7130.96	1140.84	500.327	87.9924	10214.7	8282.37	10628.1	>78151	1552.62	556.38	8605.85	359.35	33326.2	27857.1	1436.21
	3064.01	XXXQXXXXX	Q	4	2219.54	303.964	2730.98	1499.94	4380.34	427.823	113.575	70.8054	5877.18	10637.7	10145.9	6915.14	2168.29	1211	14005.6	405.271	8394.5	8855.32	950.086
	3064.01	XXXRXXXXX	R	4	5536.4	380.878	3831.94	4724.42	7349.02	443.703	385.988	117.345	4785.54	15928	14482.2	16374.9	2920.99	832.024	4444.44	840.341	8197.47	6935.27	1728.19
	3064.01	XXXSXXXXX	S	4	1291.49	262.665	3325.73	269.573	3008.03	806.274	108.851	75.5013	22445.8	10390.3	6282.64	4142.34	1421.44	750.203	4283.26	619.966	6231.52	7449.83	2099.49
	3064.01	XXXTXXXXX	T	4	6819.31	455.486	2785.65	1364.53	3243.89	736.176	282.607	142.813	5346.51	1724.2	7574.51	7373.24	332.295	2050.57	5820.72	815.104	8926.71	6518.88	3125.24
	3064.01	XXXVXXXXX	V	4	4586.29	894.984	3217.03	1788.73	6693.74	809.534	209.758	91.9748	6862.46	5437.42	8714.19	2623.91	201.774	1669.75	8038.59	892.07	5938.73	8999.35	1207
	3064.01	XXXWXXXXX	W	4	2027.02	443.16	2953.83	477.631	1568.03	564.989	276.64	92.9315	2024.68	2923.49	7102.38	1832.15	201.332	1682.13	5959.48	4333.03	9130.79	7924.21	594.609
	3064.01	XXXYXXXXX	Y	4	4259.56	477.809	1207.05	610.252	4789.88	653.405	266.718	107.473	5064.52	11096.5	6609.64	6219.81	768.348	2045.38	8818.34	1209.45	8161.88	4306.05	2517.67
	3064.01	XXXXAXXXX	A	5	1201.44	133.083	3833.03	905.388	1755.71	2850.99	179.912	69.3115	7343.36	4337.65	3183.33	6572.51	963.46	989.343	8787.35	502.808	22022.7	4944.21	1171.31
	3064.01	XXXXCXXXX	C	5	598.448	514.004	3404.28	677.409	4348.32	4085.02	132.672	112.701	2782.62	6655.06	8453.74	6790.93	702.906	1943.1	9310.99	982.804	16941.5	39868	1764.41
	3064.01	XXXXDXXXX	D	5	3975.82	1574.26	12194.2	2214.98	23875	15253.8	681.485	301.169	9998.71	10108.1	9306.26	6792.16	1023.26	2558.99	39370.1	1201.98	17748.7	36847.1	6465.42
	3064.01	XXXXEXXXX	E	5	2347.84	641.398	7947.44	2220.44	7032.17	5911.05	272.751	169.866	10174.6	7339.75	15852.8	6069.01	1048.6	1358.73	21276.6	6024.21	48291.3	30609.2	1544.92
	3064.01	XXXXFXXXX	F	5	1406.82	166.185	525.987	504.158	5902.07	381.06	220.262	88.9806	7170.68	3948.59	10932	884.811	276.54	645.134	54945.1	1394.92	23157.9	11535.9	863.8
	3064.01	XXXXGXXXX	G	5	1679.29	220.169	1721.06	438.934	4877.71	2861.48	150.055	106.155	13230.9	7060.98	10173.8	2788.66	1420.62	734.472	13297.9	611.27	15936.1	17118.6	989.135
	3064.01	XXXXHXXXX	H	5	2469.17	444.588	3660.6	953.906	4281.9	126.516	175.988	219.579	12583.2	12736.3	9164.79	9704.47	1475.35	1317.66	6605.02	2907.17	15565.8	2842.33	7800.87
	3064.01	XXXXIXXXX	I	5	1510.47	311.959	893.383	498.96	6361.96	1016.68	358.624	566.74	13049.4	9497.11	9606.11	2935.18	2198.13	822.193	6165.23	999.69	52051.4	6403	686.378
	3064.01	XXXXKXXXX	K	5	2490.59	405.525	3271.34	3194.88	14455.6	172.663	370.241	538.48	40853.7	20847.8	11081.4	21241.8	5688.37	2561.58	8445.95	16669	31694.9	4155.45	1852.28
	3064.01	XXXXLXXXX	L	5	1721.35	448.265	928.138	1017.21	2753.61	1324.86	167.407	769.897	13162.2	10900.9	10631	4836.45	1896.28	1110.44	>78125	1017.31	9908.7	6364.76	1490.22
	3064.01	XXXXMXXXX	M	5	453.365	194.209	1699.93	562.282	2815.63	1049.82	279.174	1084.49	8588.76	2521.66	7114.45	2298.65	381.44	3031.02	11792.5	308.058	11959.3	9392.44	701.482
	3064.01	XXXXNXXXX	N	5	1379.13	552.398	3311.06	1456.85	5849.87	2219.35	204.83	264.88	17629.3	2482.42	7994.49	5177.29	802.948	2123.36	15873	871.614	1024.04	9768.09	1871.31
	3064.01	XXXXPXXXX	P	5	4159.73	121.378	3346.71	2688.12	1650.37	7202.06	129.528	150.646	18758.9	6767.86	6348.58	6416.71	540.819	1436.25	65220.8	1973.77	26891.3	>77083	2326.24
	3064.01	XXXXQXXXX	Q	5	4348.75	314.07	1400.86	5735.2	6889.8	2211.62	115.59	338.969	18428.8	8782.67	10994.3	7156.9	698.127	1441.23	>78125	1205.79	44663.1	11848	1692.47
	3064.01	XXXXRXXXX	R	5	2058.54	80.0413	1941.74	2299.39	2227.07	81.6606	179.91	250.217	>77907	10824.9	6520.75	8388.68	1323.77	1850.94	24630.5	8131.16	51865.3	1809.26	2332.92
	3064.01	XXXXSXXXX	S	5	2532.71	63.7634	2574.87	1287.29	10429.2	1255.16	162.297	147.548	30722.3	9207.06	9192.85	5664.95	1502.54	908.792	>78125	185.409	12895.5	8508.11	937.806
	3064.01	XXXXTXXXX	T	5	2278.33	346.238	8550.67	9950.49	10194.8	7603.32	185.207	159.679	>77907	12023.4	6235.97	7931.89	3266.46	831.886	30674.8	439.253	57032.3	9973.37	1066.03
	3064.01	XXXXVXXXX	V	5	1726.71	181.917	1111.48	864.807	9893.88	4276.68	205.658	285.851	14105.6	11106.6	8887.91	5023.59	6570.29	278.584	5617.98	773.375	47736	7185.33	937.58
	3064.01	XXXXWXXXX	W	5	1369.05	390.422	810.904	1658.06	9963.92	3539.69	235.232	156.517	9609.82	8506.17	16664.3	11972	1921.19	927.75	4897.16	901.986	>78571	18439.1	167.775
	3064.01	XXXXYXXXX	Y	5	1926.33	310.949	1856.84	1598.72	13484.4	1271.95	122.303	201.067	14394.4	11234.7	12345.9	10154.2	3302.93	854.939	7874.02	12270.2	>78571	7429.85	1175.16
	3064.01	XXXXXAXXX	A	6	921.832	273.185	1478.25	1000.89	7228.39	4248.71	259.995	166.966	39332.9	7952.97	11355.1	2601.7	1665.99	1863.65	4694.84	834.743	11222.2	6357.43	600.817
	3064.01	XXXXXCXXX	C	6	1515.08	697.834	6622.8	1869.86	12168.9	1150.5	195.067	779.296	12656.8	11239.6	18876	12595	3316.37	3051.71	11261.3	844.596	10645.9	7600.26	1246.75
	3064.01	XXXXXDXXX	D	6	3116.39	5785.24	7755.5	1179.2	46455.3	5021.66	428.136	397.683	30481.6	13307.5	>77465	11255.6	7589.09	1465.9	28571.4	3320.08	24590.6	11223	1335.1
	3064.01	XXXXXEXXX	E	6	786.339	1562.91	3495.63	1081.97	24464	1940.92	262.747	189.187	24071.5	7949.71	41099.7	7945.48	5189.16	658.88	29411.8	2618.03	16329.9	10456.2	2763.79
	3064.01	XXXXXFXXX	F	6	1809.22	92.495	1368.69	815.873	2977.52	44.7877	77.7897	74.9649	15254.7	1689.46	4934.53	1960.27	1136.42	1025.85	11737.1	559.602	10025.9	4113.54	499.867
	3064.01	XXXXXGXXX	G	6	4333.14	519.948	5647.91	2678.62	2672.53	1771.94	219.836	109.698	32211.5	5185.22	17056.7	7577.02	2449.68	1680.05	26178	732.457	9194.64	6823.43	838.789
	3064.01	XXXXXHXXX	H	6	3188.72	596.07	2447.8	7605.36	3365.12	361.776	279.244	297.825	5181.86	6393.69	15178	5593.47	338.129	1335.33	16077.2	714.571	19611.6	6830.2	2498.75
	3064.01	XXXXXIXXX	I	6	781.654	338.966	1484.4	2150.18	6923.45	934.501	147.378	183.521	3013.03	5995.57	6709.29	4099.35	418.739	783.868	59347	604.132	9081.5	7043.24	908.43
	3064.01	XXXXXKXXX	K	6	7510.04	903.417	4122.21	3404.89	9543.35	614.083	277.335	290.113	19809.7	11809.4	9113.79	11435.5	547.926	4157.74	20161.3	611.795	13874.4	10705.7	1464.88
	3064.01	XXXXXLXXX	L	6	1186.92	335.189	3722.39	5027.5	6147.19	733.82	660.855	202.456	8798.47	5797.33	8954.37	9458.96	1576.6	1074.5	13788.7	636.786	10884.1	6081.52	1976.9
	3064.01	XXXXXMXXX	M	6	1813.51	505.403	2796.93	5942.16	9271.11	1433.85	176.49	172.676	10339.5	9303.87	9401.5	7352.82	788.317	1292.26	17605.6	698.118	13375.6	6827.67	1389.71
	3064.01	XXXXXNXXX	N	6	909.316	718.69	1679.84	1819.32	12405.5	1139.39	298.434	11196.1	13871.9	10709.9	12260.4	13365.5	1182.99	19381.9	4262.57	974.747	12576.6	8466.18	1567.33
	3064.01	XXXXXPXXX	P	6	2008.76	476.268	4568.48	1436.1	9364.54	1145.73	680.943	158.183	12321.6	11777.4	73907.1	10982.3	2229.73	2583.74	11013.2	1484.9	29966	34742.2	1325.08
	3064.01	XXXXXQXXX	Q	6	1163.15	449.917	7946.39	9554.92	9426.3	1447.35	379.088	141.227	12531.3	13561.9	12637.2	13201	3076.19	929.849	9191.18	1138.47	12778.8	6435.5	4010.92
	3064.01	XXXXXRXXX	R	6	5162.71	433.009	3420.12	1915.93	2108.13	307.126	582.839	145.866	21059.7	19305.4	18151.9	17761.9	3128.7	2092.4	11737.1	217.949	13954.8	7806.76	1277.22
	3064.01	XXXXXSXXX	S	6	3470	209.529	1542.34	1420.06	5812.37	854.919	224.72	148.16	12903.4	5114.62	15546.1	10004.1	1863.44	1183.44	>78125	863.76	10026.3	5159.89	717.947
	3064.01	XXXXXTXXX	T	6	658.868	340.794	1602.38	966.902	4022.8	659.708	141.646	94.97	12979.5	10718.6	15495.2	5562.05	1056.58	728.604	25380.7	851.34	12722.1	3260.37	714.723
	3064.01	XXXXXVXXX	V	6	897.585	417.701	1230.59	1362.75	6208.17	579.886	209.147	95.9711	20210.1	4986.95	24997.4	2588.53	1935.71	732.984	16650.6	679.461	13843.3	5203.06	853.611
	3064.01	XXXXXWXXX	W	6	3352.69	665.458	4710.82	1836.74	4494.11	981.929	214.382	203.167	10850.1	1702.01	48970.7	4622.56	1850.72	2563.48	14492.8	758.402	7011.49	4243.89	1011.64
	3064.01	XXXXXYXXX	Y	6	4386.4	450.104	3197.2	1897.39	8164.48	4758.33	395.645	189.574	47522.5	27848.2	50717.6	1682.29	1735.57	527.924	6613.76	846.399	10287.1	3907.76	1409.77
	3064.01	XXXXXXAXX	A	7	1560.01	312.177	2483.92	1763.14	3790.88	859.177	118.229	12186.5	15792.5	5862.34	18233.5	2458.84	451.076	42725.9	34482.8	830.072	7487.33	7852.23	1498.29
	3064.01	XXXXXXCXX	C	7	1998.77	178.558	4554.55	5874.23	5304.75	845.279	104.193	175.461	9006.53	7123.33	15722.3	4508.24	1284.88	2312.88	45045	1194.12	17799.9	5993.79	1940.08
	3064.01	XXXXXXDXX	D	7	3480.98	2664.04	18861.6	1774.59	12198.3	5225.9	811.996	323.625	58009.2	11139.8	29890.7	15683.2	721.903	2870.2	50000	2766.89	7436	5441.27	6160.49
	3064.01	XXXXXXEXX	E	7	970.673	767.309	5252.59	1545.51	9595.23	1191.17	166.342	385.244	10233.8	3512.21	11749.8	2671.02	783.818	1259.75	11820.3	1016.43	5079.26	4795.9	1362.75
	3064.01	XXXXXXFXX	F	7	747.564	207.361	1115.26	1425.56	11850	936.385	241.171	214.302	11806.3	4034.19	10090	7345.09	1233.28	10649.6	12987	1606.57	6815.62	286.608	182.886
	3064.01	XXXXXXGXX	G	7	2676.8	877.98	9547.24	9260.85	4900.94	2174.46	157.696	141.847	20951	10479.6	13321.1	13345.3	2808.27	6228.32	45045	509.203	10946.5	9120.84	532.294
	3064.01	XXXXXXHXX	H	7	1509.28	466.831	1480.22	1322.53	4284.23	375.764	246.488	90.7854	9295.52	8504.79	15991.3	11046.9	765.976	1043.41	12285	426.164	>78571	3823.67	708.74
	3064.01	XXXXXXIXX	I	7	520.277	243.832	5142.59	1188.85	11139.2	12374.1	204.844	57.4635	>77907	2665.87	7459.59	7431.76	1401.49	292.286	18939.4	3134.86	14765.7	6007.6	4984.38
	3064.01	XXXXXXKXX	K	7	12626.4	617.064	16309.3	7596.28	8161.78	1447.51	540.466	182.147	>77907	17619.7	35032.6	35333.9	2302.93	5087.2	35461	6251.95	>78571	42630.2	1216.05
	3064.01	XXXXXXLXX	L	7	1505.2	181.347	567.458	1175.43	10725.2	625.488	81.5264	67.766	11940.7	6006.23	6765.32	2382.1	1532.38	190.413	>78125	1389.72	19047.8	7995.02	1760.66
	3064.01	XXXXXXMXX	M	7	1473.2	118.163	4824.22	1292.3	8657.7	607.454	151.205	93.5492	>77907	10157.4	6384.97	5098.85	3127.16	642.746	3075.03	1759.44	20092.3	11703.1	2859.9
	3064.01	XXXXXXNXX	N	7	1351.8	373.176	1157.76	1203.6	11556.6	544.067	122.638	16.5425	69795.5	4569.56	9448.46	2686.67	526.349	517.94	11792.5	229.681	12024.5	3023.05	828.791
	3064.01	XXXXXXPXX	P	7	543.489	38.2661	5531.2	1768.63	5813.61	1057.67	130.655	104.338	8756.26	4145.99	8260.08	1545.2	646.483	876.039	1090.27	6629.47	18976.8	14342.8	1805.39
	3064.01	XXXXXXQXX	Q	7	739.638	129.904	1484.17	1465.98	3753.26	477.013	161.438	17.3632	10331.8	3562.82	8687.91	770.055	204.549	835.099	5000	565.694	5862.1	5065.37	11581.1
	3064.01	XXXXXXRXX	R	7	7176.68	450.364	4671.14	6069.61	2965.13	745.722	370.947	77.6439	63914	8173.1	7701.21	3130.66	1553.09	2524.15	5208.33	1279.65	33429.4	22210.1	881.242
	3064.01	XXXXXXSXX	S	7	976.154	902.794	3456.21	1652.44	3945.97	1061.93	124.839	51.1017	16109.6	5886.5	8608.05	8871.03	2085.87	1398.27	24891.3	153.028	14474	7600.4	1152.98
	3064.01	XXXXXXTXX	T	7	2203.33	359.771	3408.47	1093.3	9150.21	811.807	165.564	104.95	10751.3	4717.1	7476.87	9449.95	620.648	682.246	19084	141.149	7293.32	9997.47	2994.91
	3064.01	XXXXXXVXX	V	7	1832.48	203.932	485.787	821.314	13006.3	682.535	145.451	86.1302	14595.6	2254.64	7695.04	2417.98	267.325	361.38	14881	1117.46	8651.77	6322.53	2320.13
	3064.01	XXXXXXWXX	W	7	827.931	244.528	1013.23	654.336	24834.8	709.976	263.767	108.511	>77907	1281.12	4785.02	2485.97	916.992	240.278	6119.95	2507.22	15765.3	6560.28	2868.09
	3064.01	XXXXXXYXX	Y	7	549.909	190.405	877.782	1055.06	8983.1	1396.88	288.644	99.7888	17170.2	4064.13	4370.75	6602.32	645.738	202.575	15772.9	1343.68	4900.99	3768.06	1994.99
	3064.01	XXXXXXXAX	A	8	1470.8	198.551	907.941	231.353	2754.78	217.147	107.255	78.3954	11816.3	1499.16	6754.15	1126.82	189.177	1237.05	16339.9	533.306	5531.57	3492.13	499.483
	3064.01	XXXXXXXCX	C	8	2143.89	914.221	8014.94	1236.35	20533.8	917.877	220.116	193.12	17339.2	17202.7	9249.46	11515.6	126.831	983.061	23964.6	1915.29	22961.6	4181.46	1096.77
	3064.01	XXXXXXXDX	D	8	2367.9	2021.96	8771.07	2479.89	21720.7	1198.8	793.916	151.916	>77907	20539.5	20651	11036.5	2477.26	2805.53	57471.3	857.686	30655.8	7359.14	1579.7
	3064.01	XXXXXXXEX	E	8	773.822	886.898	3303.96	1661.27	11826.1	856.392	167.1	196.114	21343.5	15227.6	10153.8	8593.04	700.575	980.228	16666.7	974.961	8414.25	5020.58	892.824
	3064.01	XXXXXXXFX	F	8	485.639	137.702	3698.86	747.352	15100.7	645.654	120.162	102.457	13100.5	11562.9	3502.05	1967.98	1185.97	176.045	15302.5	812.967	3507.62	4305.04	408.883
	3064.01	XXXXXXXGX	G	8	1063.98	575.232	1654.16	755.63	5288.55	2084.09	263.579	122.186	15942.9	15319.7	17345	9625.7	1139.25	850.031	5747.13	846.584	64959.2	5239.26	1276.75
	3064.01	XXXXXXXHX	H	8	2323.9	238.307	1814.32	4983.13	12846	1398.18	39.0154	25.4915	11923.2	9698.39	10595.8	1224.7	2178.38	966.932	18939.4	5550.05	38210.3	29798.5	>78947
	3064.01	XXXXXXXIX	I	8	4623.88	506.092	1480.98	4561.97	15276.7	529.158	213.365	65.5297	15007.2	2733.59	16923.2	901.557	828.259	452.123	12195.1	1782.56	20268.6	12754.5	725.885
	3064.01	XXXXXXXKX	K	8	1910.57	868.178	3688.9	1924.37	59846.3	1491.22	163.773	252.058	15721	4132.36	17923.3	1154.7	950.155	1259.18	34013.6	2331.1	36485.1	13553.9	3229.6
	3064.01	XXXXXXXLX	L	8	1064.88	451.698	3124.65	1456.15	19621.6	1915.73	259.948	168.742	11188.8	4841.04	4095.68	2130.32	1789.68	411.598	8787.35	1251.42	5991.18	4072.69	760.863
	3064.02	XXXXXXXMX	M	8	1443.08	760.077	1737.14	1486.05	17099.9	863.4	642.645	156.842	10481.3	5423.56	10805.7	2763.57	2090.98	958.535	15432.1	1234.8	16780.3	6941.89	839.984
	3064.02	XXXXXXXNX	N	8	2152.17	193.029	2156.27	1318.61	34503.3	2395.61	317.071	164.917	>77907	10629.8	10712.3	4352.74	1243.8	703.13	18587.4	1345.91	28053.4	6555.61	6238.31
	3064.02	XXXXXXXPX	P	8	380.612	130.608	1031.39	707.237	10126.6	281.849	112.352	72.2128	9503.14	2349.6	6812.93	6023.05	130.418	962.243	31055.9	714.91	2773.43	4447.64	932.004
	3064.02	XXXXXXXQX	Q	8	2004.01	387.256	2554.12	1682.11	3377.69	1388.27	225.776	114.666	14593.5	14569.2	11026.7	5503.66	879.813	451.266	16835	991.635	17006.8	4792.8	2117.12
	3064.02	XXXXXXXRX	R	8	1242.96	297.782	3464.91	1785.77	3587.85	689.943	266.939	195.474	6498.16	20727.5	9683.11	1944.97	1610.67	1358.58	13475.2	1087.51	40987.5	6978.4	3968.06
	3064.02	XXXXXXXSX	S	8	1009.9	450.708	895.125	850.952	1085.4	205.894	114.467	21.4146	12900.2	7590.05	8039.17	8337.92	94.485	568.285	16447.4	867.21	22027.6	3241.74	856.7
	3064.02	XXXXXXXTX	T	8	1428	334.114	1044.03	628.139	7543.46	864.881	98.687	93.143	8792.72	5798.94	6125.35	4079.99	475.083	617.562	7575.76	1029.89	11696.8	5571.42	1468.85
	3064.02	XXXXXXXVX	V	8	1563.15	548.673	1449.51	1371.29	7554.95	425.536	102.016	63.5898	12863.9	4086.72	11002.3	1763.59	914.159	870.07	19607.8	1451.48	7841.16	6269.79	1062.42
	3064.02	XXXXXXXWX	W	8	1081.54	657.842	10062.1	1477.69	21846.4	1922.83	1105.15	165.322	44511.6	31606.2	17101.6	9092.71	1848.43	210.718	32258.1	2014.15	21681.5	11880.7	2252.15
	3064.02	XXXXXXXYX	Y	8	624.775	104.555	3696.41	1042.84	12859.5	1582.02	198.553	125.302	13972.3	9605.81	5258.06	3892.81	52690.7	419.354	5015.05	959.78	2864.76	8099.41	1067.14
	3064.02	XXXXXXXXA	A	9	647.25	55.0692	18713.1	439.453	1207.68	297.533	301.916	251.875	18390.5	3241.78	7945.72	6975.99	33.9668	9646.01	>78125	1228.19	8985.66	15597.8	4464.29
	3064.02	XXXXXXXXC	C	9	14531	389.513	13670.7	2529.54	34779.9	1986.46	701.023	682.309	41307.2	20522.3	24295.9	299.947	2403.33	520.842	62500	3717.67	25624.7	4234.07	3721.2
	3064.02	XXXXXXXXD	D	9	23144.5	4253.39	>72949	7813.16	76098.5	11896	6462.04	6308.81	31309.8	>77419	45651.2	18250.8	1887.1	9767.53	>78125	22941.1	>78571	>77083	21607.9
	3064.02	XXXXXXXXE	E	9	1780.08	2273.03	15883.3	3078.27	39682.5	601.456	2719.21	1588.28	16586.6	52070.6	33684.7	4371.89	8113.46	1720.59	60241	6873.22	>78571	26992.6	3192.51
	3064.02	XXXXXXXXF	F	9	811.768	2288.14	202.89	2163.21	982.21	136.46	16.2308	12.3143	3286.59	492.008	7462.71	138.11	6411.28	91.2372	2539.36	1088.1	6512.71	430.1	1039.08
	3064.02	XXXXXXXXG	G	9	8511.47	1164.19	4943.89	6805.18	>77465	2128.18	215.226	589.204	29137.3	17102.1	43564.4	15905.9	1250.54	1232.31	>78125	19330.2	69054.1	12193.4	11035.4
	3064.02	XXXXXXXXH	H	9	36860	5509.06	6929.52	16460.7	41270.6	8406.06	890.699	629.997	11446.6	>77419	63306.3	15097.4	33506.1	9199.32	57471.3	20848.4	>78571	>77083	20881.7
	3064.02	XXXXXXXXI	I	9	208.497	291.965	272.589	487.421	3349.78	224.646	382.81	184.117	7477.91	19685.5	72.5548	1014.39	1086.9	159.816	1107.91	83.2351	827.848	1755.36	115.058
	3064.02	XXXXXXXXK	K	9	39290.7	32.3719	13711.7	23102.1	>77465	7502.41	16607.2	9643.02	6523.86	>77419	28159.6	>78151	25828.9	29579.1	62500	1604.71	>78571	12630.8	75000
	3064.02	XXXXXXXXL	L	9	375.666	215.96	884.235	476.784	830.507	93.5942	332.644	141.719	6974.78	11151.8	13926.2	10408.5	21864.1	857.583	3631.08	144.964	3320.76	1520.79	1142.35
	3064.02	XXXXXXXXM	M	9	902.537	487.721	2739.68	1201.23	5795.34	170.266	145.947	70.4879	10340.1	2148.36	13873.4	2585.9	14357.6	510.087	7092.2	632.459	1263.53	4787.66	4098.91
	3064.02	XXXXXXXXN	N	9	24093.3	4292.91	16020.6	7716.72	>77465	4078.59	1766.89	2196.44	>77907	49717.9	>77465	>78151	6694.33	4523.72	44642.9	8064.78	64098.8	>77083	13869.9
	3064.02	XXXXXXXXP	P	9	23793.3	8547.83	50702	2287.85	>77465	9393.03	3625.2	2336.72	32926.3	>77419	26123.2	>78151	1478.84	25949.1	63291.1	1094.39	56086.6	>77083	20748.3
	3064.02	XXXXXXXXQ	Q	9	29131.8	3048.47	15253.8	7220.44	>77465	4611.39	4085.71	4174.12	22543.6	>77419	>77465	>78151	52515.3	4014.83	45045	18096.5	>78571	>77083	32847.1
	3064.02	XXXXXXXXR	R	9	42384.9	1140.11	7982.44	9263.19	>77465	11570.3	8873.59	5043.67	3744.54	49362.7	>77465	13747.2	28165.1	18906.7	>78125	28266	>78571	>77083	>78947
	3064.02	XXXXXXXXS	S	9	8559.03	814.158	33389.6	3109.12	>77465	5338.7	4139.82	3162.53	43486.8	20866.9	34920.8	59674.3	819.117	10340.8	>78125	12586.2	>78571	>77083	>78947
	3064.02	XXXXXXXXT	T	9	4529.71	2232.86	50887.9	2603.47	19644	5971.74	4160.4	1326.96	40065.9	23496.9	41131.9	41017.3	1630.98	25790	>78125	6329.62	50563.4	>77083	11538.8
	3064.02	XXXXXXXXV	V	9	68.1129	218.16	3869.59	113.243	2637.19	209.289	1027.52	182.877	8515.77	9311	663.41	21330.8	139.919	3148.32	45454.5	188.414	4814.02	10668.9	209.209
	3064.02	XXXXXXXXW	W	9	12744.5	3805.72	981.136	2511.8	>77465	5908.48	2348.72	577.449	>77907	39690.8	20100.5	1023.9	28798.3	82.7499	7800.31	8581.63	>78571	6063.36	9000.29
	3064.02	XXXXXXXXY	Y	9	34362.8	298.518	829.492	11321.5	>77465	5775.34	36.9577	80.0906	14972.6	770.488	14464.5	2211.14	14683.5	343.559	25226.6	28583.1	>78571	19173.3	10328.6
