# Supplementary material for: Quantitative peptide binding motifs for 19 human and mouse MHC class I molecules derived using positional scanning combinatorial peptide libraries
Source: Immunome Res. 2008 Jan 25;4:2. doi: 10.1186/1745-7580-4-2 (PMC2248166; doi:10.1186/1745-7580-4-2)
Supplement: Additional file 2 — Normalized average relative binding affinities of positional scanning combinatorial libraries for 19 HLA and H-2 class I alleles. This table lists the normalized ARB values of each mixture in the positional scanning combinatorial library for 19 class I alleles. Binding data for each mixture were normalized as described in the materials and methods, such that the optimal mixture (residue) at each position corresponds to 1.0, and residues associated with lower affinities with correspondingly lower values. The normalized values for A*0201 are also shown in matrix format in Table 2. [file 1745-7580-4-2-S2.xls]

## Sheet: Sheet1
	Additional file 2. Normalized average relative binding affinities of positional scanning combinatorial libraries for 19 HLA and H-2 class I alleles.
	Combinatorial library				Normalized average relative binding affinity(ARB)
	Peptide ID	Library	Fixed residue	Position	HLA A*0201	HLA A*3001	HLA A*3201	HLA A*6802	HLA B*0702	HLA B*0801	HLA B*1501	HLA B*1503	HLA B*2705	HLA B*3501	HLA B*5101	HLA B*5301	HLA B*5401	HLA B*5801	HLA B*5802	H-2 Kd	H-2 Db	H-2 Dd	H-2 Kk
	3064	AXXXXXXXX	A	1	0.114348	0.182183	0.364868	0.0312806	0.781081	0.112521	0.314525	0.473792	0.34691	0.0422214	0.071058	0.0057041	0.013936	0.326986	0.0654734	0.39472	0.144139	0.204481	0.179313
	3064	CXXXXXXXX	C	1	0.0321528	0.0970738	0.114051	0.134842	0.187612	0.160922	0.186436	0.198038	0.114745	0.191822	0.187864	0.0614922	0.0273242	0.179712	0.0475742	0.293974	0.16406	0.25756	0.506642
	3064	DXXXXXXXX	D	1	0.00782777	0.00694648	0.0313928	0.205375	0.020986	0.132282	0.0417459	0.0157184	0.02223	0.106003	0.273393	0.0282982	0.049945	0.0127734	0.067593	0.0487078	0.0330806	0.0586482	0.429851
	3064	EXXXXXXXX	E	1	0.0149194	0.0176461	0.115007	1	0.0686559	0.360399	0.160117	0.0902722	0.0891933	0.084526	0.102826	0.0212287	0.0403925	0.0319573	0.0661799	0.0351416	0.030094	0.159693	0.769159
	3064	FXXXXXXXX	F	1	1	0.0350267	0.089509	0.528206	0.214176	0.567909	0.59444	1	0.599298	0.502017	0.253817	0.144801	0.744738	0.343218	0.0814885	0.679414	1	0.33892	1
	3064	GXXXXXXXX	G	1	0.0893095	0.108497	0.142588	0.0223917	0.146184	0.0876347	0.429745	0.0629538	0.600642	0.0303256	0.0283854	0.00857791	0.00708408	0.069039	0.140367	0.300984	0.0964528	0.147405	0.142732
	3064	HXXXXXXXX	H	1	0.00478781	0.489768	0.383448	0.528797	0.795007	0.176183	0.594627	0.204654	0.49314	1	0.151645	1	0.338429	0.433222	0.0259067	0.308353	0.169416	0.208111	0.906729
	3064	IXXXXXXXX	I	1	0.121435	0.111129	0.468163	0.0757202	0.41559	0.0684783	1	0.512876	0.216049	0.298515	0.23304	0.152712	0.270072	0.34511	0.167923	0.356998	0.132532	0.386218	0.269719
	3064	KXXXXXXXX	K	1	0.113525	0.486601	1	0.0127697	0.369071	0.0390356	0.389833	0.455247	0.26131	0.0496879	0.0515597	0.0056865	0.0372034	1	1	0.378678	0.139554	0.175466	0.0821343
	3064	LXXXXXXXX	L	1	0.0535085	0.0813451	0.478093	0.070817	0.227653	0.223617	0.613738	0.521911	0.256108	0.309497	0.410254	0.14054	0.19218	0.527556	0.0440415	0.480997	0.201662	0.287634	0.490364
	3064	MXXXXXXXX	M	1	0.250705	0.366971	0.756671	0.747687	0.555573	0.790635	0.886091	0.399412	0.439291	0.896853	0.316205	0.260764	1	0.69513	0.208902	0.80784	0.183736	0.7463	0.776715
	3064	NXXXXXXXX	N	1	0.0673643	0.0651874	0.126132	0.238902	0.145525	0.43408	0.216544	0.140583	0.0945895	0.285076	0.186342	0.0270916	0.121591	0.0557356	0.0629052	0.33586	0.309411	0.185019	0.800509
	3064	PXXXXXXXX	P	1	0.0032446	0.00594207	0.0549019	0.00501386	0.0289378	0.0118887	0.0588583	0.0183853	0.02223	0.0234297	0.0373676	0.00375803	0.00970729	0.0301283	0.0588789	0.0594282	0.0301946	0.0951367	0.0520853
	3064	QXXXXXXXX	Q	1	0.0191637	0.0627213	0.22687	0.0386712	0.0650742	0.0476167	0.254458	0.0743956	0.0668132	0.0814008	0.0369654	0.021058	0.030731	0.170859	0.0329722	0.219362	0.0602664	0.393324	0.447526
	3064	RXXXXXXXX	R	1	0.0842585	1	0.969413	0.0437103	1	0.191835	0.668707	0.561887	1	0.0449181	0.0283854	0.0198216	0.0265452	0.786125	0.523081	0.363534	0.123329	0.41471	0.11355
	3064	SXXXXXXXX	S	1	0.103261	0.316145	0.391918	0.407194	0.347142	1	0.42168	0.502093	0.189095	0.10483	0.0510018	0.0552338	0.0557173	0.16201	0.096797	0.890774	0.122482	0.239409	0.537323
	3064	TXXXXXXXX	T	1	0.0941681	0.0504101	0.110748	0.294792	0.123636	0.075915	0.130546	0.139753	0.12454	0.137932	0.0891106	0.0265648	0.0255283	0.124573	0.0621762	0.441965	0.0958712	0.252471	0.654002
	3064	VXXXXXXXX	V	1	0.0617692	0.0738477	0.276286	0.037658	0.136474	0.046603	0.142553	0.218215	0.160392	0.109216	0.173852	0.0181945	0.0320392	0.740131	0.211022	0.3278	0.093896	0.800378	0.134505
	3064	WXXXXXXXX	W	1	0.0565843	0.0196783	0.0594656	0.186117	0.25407	0.200393	0.439333	0.273271	0.408015	0.230071	0.112222	0.173296	0.141943	0.292168	0.106689	0.985223	0.15513	1	0.804031
	3064	YXXXXXXXX	Y	1	0.10652	0.0639441	0.124098	0.242019	0.25365	0.24139	0.330713	0.337295	0.854759	0.191417	1	0.360212	0.11837	0.202738	0.461846	1	0.566383	0.411486	0.626072
	3064	XAXXXXXXX	A	2	0.00179721	0.888919	0.108228	0.124824	0.085664	0.41153	0.565665	0.132382	0.00537545	0.884503	0.536268	0.43705	1	0.480078	0.0354453	0.000589744	0.639439	0.0253395	0.0465666
	3064	XCXXXXXXX	C	2	0.00160666	0.149935	0.0277853	0.00761759	0.00278334	0.0278307	0.0270458	0.00276682	0.00158835	0.0674827	0.0793265	0.0186504	0.00509137	0.0133908	0.0513299	0.00148533	0.221604	0.0133283	0.0101143
	3064	XDXXXXXXX	D	2	0.00160666	0.0123205	0.0247763	0.00753805	0.00292177	0.0138857	0.0093523	0.00542631	0.00158835	0.0175262	0.0218538	0.00882229	0.000904866	0.0033481	0.0298647	0.000589744	0.0356818	0.0128055	0.126818
	3064	XEXXXXXXX	E	2	0.0295564	0.0248355	0.0314818	0.00675431	0.00278334	0.0378237	0.201708	0.107621	0.00158835	0.0209512	0.0409005	0.0205707	0.00263193	0.00660857	0.0662622	0.000589744	0.0356818	0.0143442	1
	3064	XFXXXXXXX	F	2	0.00409278	0.303275	0.0124098	0.0169896	0.00278334	0.137521	0.0991645	0.00618237	0.00158835	0.0122438	0.0855662	0.017801	0.000552032	0.0974221	0.0298647	0.0795144	0.0862608	0.0742885	0.0158703
	3064	XGXXXXXXX	G	2	0.00899009	0.223898	0.0250498	0.013977	0.00278334	0.168006	0.0947394	0.0423625	0.00158835	0.0634518	0.164023	0.022331	0.0111159	0.136695	0.0769949	0.000860738	0.418553	1	0.00632492
	3064	XHXXXXXXX	H	2	0.00160666	0.0816754	0.0472809	0.00313147	0.00278334	0.0275757	0.0147488	0.161224	0.00646456	0.00776969	0.0293945	0.00363999	0.00137598	0.0611245	0.0298647	0.00102987	0.0985201	0.0605114	0.00519785
	3064	XIXXXXXXX	I	2	0.0566818	0.178909	0.351571	0.153289	0.0329239	0.238596	0.418123	0.0261534	0.00216609	0.0317246	0.047142	0.107298	0.00706988	0.0456645	0.111059	0.00305273	0.0755954	0.0181391	0.00261262
	3064	XKXXXXXXX	K	2	0.0119583	0.0258023	0.00793786	0.0114953	0.00278334	0.0970792	0.00914428	0.286587	0.00759879	0.00776969	0.0218538	0.00534635	0.00376548	0.0137047	0.045359	0.000589744	0.0515124	0.0933349	0.00310542
	3064	XLXXXXXXX	L	2	1	0.162001	0.287792	0.0971994	0.0156477	0.717756	0.517568	0.180237	0.00530987	0.0348201	0.0218538	0.0354196	0.00372024	0.0425269	0.131125	0.0053938	0.175212	0.0350214	0.0618927
	3064	XMXXXXXXX	M	2	0.185535	0.702836	0.630625	0.0552304	0.00278334	0.700124	0.959242	0.573314	0.0103884	0.0347386	0.039373	0.0399465	0.00715829	0.0033481	0.165656	0.0039457	0.725972	0.0184093	0.0116711
	3064	XNXXXXXXX	N	2	0.00624891	0.102966	0.0251684	0.0335345	0.00278334	0.162374	0.0518337	0.0315294	0.00158835	0.00776969	0.0218538	0.00832332	0.00178758	0.0122712	0.19692	0.000589744	0.105085	0.0178442	0.00530443
	3064	XPXXXXXXX	P	2	0.00343715	0.0244466	0.0220502	0.0412288	1	1	0.0153095	0.0310899	0.00158835	1	1	1	0.192263	0.0140268	0.0508633	0.000589744	0.0356818	0.0638655	0.0166783
	3064	XQXXXXXXX	Q	2	0.140103	0.330414	0.323336	0.00810855	0.0109127	0.129364	1	1	0.0161429	0.0393261	0.113429	0.0469515	0.00335713	0.0244422	0.210453	0.000589744	1	0.0147768	0.0526951
	3064	XRXXXXXXX	R	2	0.00160666	0.0478188	0.00903947	0.00693695	0.00783798	0.298837	0.0242416	0.0588955	1	0.0675278	0.0218538	0.004476	0.00419403	0.0171297	0.0298647	0.000838944	0.0356818	0.0275572	0.00705589
	3064	XSXXXXXXX	S	2	0.00921838	0.378171	0.205981	0.269484	0.00431099	0.134939	0.586059	0.127837	0.012024	0.0585702	0.100225	0.0313087	0.0501344	1	1	0.000724892	0.801801	0.0216026	0.0135848
	3064	XTXXXXXXX	T	2	0.0376892	0.766661	1	0.630985	0.0135831	0.0380276	0.286614	0.0257061	0.00332434	0.042381	0.0424586	0.0221675	0.0282952	0.705259	0.79328	0.000589744	0.221702	0.0193747	0.00853822
	3064	XVXXXXXXX	V	2	0.0977404	1	0.226903	1	0.0858311	0.173203	0.394442	0.0167646	0.00158835	0.0618156	0.104202	0.103566	0.0235028	0.143375	0.123658	0.000891917	0.204412	0.0160926	0.00618564
	3064	XWXXXXXXX	W	2	0.00235653	0.256911	0.0344129	0.0223764	0.00518818	0.024183	0.0266994	0.00382775	0.00222122	0.0148066	0.0495766	0.0054057	0.00396805	0.0033481	0.0975268	0.00610897	0.104426	0.0612084	0.00691396
	3064	XYXXXXXXX	Y	2	0.00778305	0.457785	0.0319207	0.0165678	0.00504475	0.0655279	0.0275392	0.0173362	0.00257647	0.0117901	0.0527121	0.00530251	0.0039259	0.0292343	0.0298647	1	0.0707422	0.0128055	0.00994707
	3064	XXAXXXXXX	A	3	0.431084	0.00771124	0.24379	0.00509008	0.00974147	0.1198	0.225911	0.285995	0.213078	0.187193	0.465124	0.00649671	0.000772849	0.324156	0.0469208	0.0170551	0.0215618	0.00279593	0.00608642
	3064	XXCXXXXXX	C	3	0.221531	0.00479823	0.315216	0.0714861	0.0472541	0.0195106	0.348431	0.0475546	0.139503	0.0737777	0.240347	0.00649671	0.0152689	0.107187	0.369501	0.12827	0.0979098	0.00279593	0.148865
	3064	XXDXXXXXX	D	3	0.464628	0.00175826	0.0850863	0.0253112	0.0310939	0.0145211	0.0391995	0.0321685	0.0195333	0.105602	0.0704788	0.0961102	0.00329341	0.110372	0.0469208	0.135038	0.0215618	0.0122488	0.0593345
	3064	XXEXXXXXX	E	3	0.0372059	0.00311854	0.141825	0.0462804	0.0519306	0.0340878	0.0399909	0.0443486	0.0707471	0.0730329	0.0704788	0.0306561	0.00494683	0.0950785	0.0485726	0.0717309	0.0323059	0.00299965	0.271282
	3064	XXFXXXXXX	F	3	0.629599	0.0412831	0.983341	0.820835	0.0671202	0.186625	0.827613	0.615996	1	0.488357	0.647524	0.194382	0.112167	0.520748	0.414223	0.254616	0.0988261	0.00716431	0.391513
	3064	XXGXXXXXX	G	3	0.0976071	0.00221094	0.203722	0.0605965	0.052412	0.0861474	0.137079	0.0626344	0.172416	0.0675035	0.0777325	0.0457004	0.0250205	0.116847	0.173754	0.108304	0.13052	0.00396089	0.187189
	3064	XXHXXXXXX	H	3	0.270399	0.0893106	0.242287	0.140418	0.390795	0.353652	0.680259	0.193254	0.256147	0.0940228	0.602545	0.0593712	0.0134028	0.191674	0.422287	0.159836	0.200096	0.00279593	0.715969
	3064	XXIXXXXXX	I	3	0.537138	0.020407	0.596697	0.379175	0.116644	0.150742	1	0.172641	0.223435	0.156403	0.387919	0.257846	0.0828176	0.767495	1	0.282561	0.236568	0.00406906	0.264051
	3064	XXKXXXXXX	K	3	0.0163572	0.203243	0.0924902	0.108104	0.195489	0.95731	0.530071	0.0951172	0.209603	0.0964334	0.20369	0.0192512	0.0154538	0.0203524	0.0806452	0.177438	0.0281046	0.00326918	0.385422
	3064.01	XXLXXXXXX	L	3	0.568085	0.0331181	0.578228	0.102602	0.0709289	0.211933	0.183202	0.0426569	0.547675	0.428274	0.541377	0.593993	0.040075	0.607349	0.590041	1	1	0.00403556	0.696218
	3064.01	XXMXXXXXX	M	3	1	0.0282315	0.941215	1	1	0.900558	0.767725	0.326296	0.868169	1	1	1	0.239517	0.479714	0.565249	0.748494	0.314281	0.00954633	1
	3064.01	XXNXXXXXX	N	3	0.159478	0.016674	0.757394	0.273857	0.0770848	0.114496	0.45802	0.244735	0.234115	0.324286	0.272449	0.224788	0.142101	0.883382	0.0975073	0.230589	0.251158	0.00279593	0.397424
	3064.01	XXPXXXXXX	P	3	0.0562243	0.00361516	0.128188	0.0430961	0.0139706	0.0722368	0.321107	0.0579729	0.0266849	0.0892468	0.42042	0.0102892	0.0134923	0.0418163	0.0469208	0.0218581	0.377025	1	0.0346463
	3064.01	XXQXXXXXX	Q	3	0.200407	0.013896	0.448739	0.116606	0.18574	0.0619208	0.300704	0.0623496	0.123499	0.268291	0.199158	0.130037	0.0551125	0.146859	0.0982405	0.185714	0.0981215	0.0120084	0.418312
	3064.01	XXRXXXXXX	R	3	0.019081	1	0.187531	0.018442	0.625443	1	0.691245	0.247188	0.156267	0.0741005	0.326973	0.0287009	0.0620948	0.0577909	0.381965	0.14571	0.0234584	0.0030535	0.1874
	3064.01	XXSXXXXXX	S	3	0.166559	0.0398482	0.287509	0.504948	0.0925228	0.0570101	0.409161	0.406554	0.271942	0.110325	0.15817	0.1508	0.0141638	0.332056	0.0661776	0.192685	0.0837565	0.00606678	0.43174
	3064.01	XXTXXXXXX	T	3	0.144624	0.00396751	0.159046	0.13874	0.0349653	0.0535404	0.118097	0.233711	0.263002	0.140032	0.141906	0.0446425	0.0121522	0.388375	0.16129	0.184984	0.056896	0.00481034	0.112155
	3064.01	XXVXXXXXX	V	3	0.245543	0.00590304	0.308423	0.636445	0.04018	0.0235503	0.143803	1	0.1928	0.185323	0.251635	0.110921	0.0341392	1	0.563783	0.211943	0.173236	0.00941734	0.260227
	3064.01	XXWXXXXXX	W	3	0.583582	0.00804417	0.95161	0.699043	0.14039	0.190933	0.157839	0.346425	0.683174	0.613206	0.468278	0.0756592	1	0.290062	0.953079	0.322618	0.181499	0.00279593	0.475377
	3064.01	XXYXXXXXX	Y	3	0.8752	0.0160118	1	0.259788	0.0609515	0.1335	0.599395	0.444339	0.401092	0.292571	0.376636	0.077595	0.108468	0.33963	0.722141	0.155795	0.241523	0.00279593	0.518827
	3064.01	XXXAXXXXX	A	4	0.895378	0.484884	0.380544	0.23604	0.234299	0.396458	0.396381	0.413723	0.28383	0.417048	0.391325	0.356378	0.413838	0.463964	0.510565	1	0.687392	0.523579	0.629913
	3064.01	XXXCXXXXX	C	4	0.201471	0.308422	0.121675	0.126796	0.177993	0.40552	0.394267	0.340473	0.245876	0.0885218	0.260353	0.138076	0.215992	0.229801	0.523415	0.113228	1	0.562522	0.37423
	3064.01	XXXDXXXXX	D	4	0.914653	0.216502	0.142429	0.312648	0.160304	0.0715984	0.302796	0.127868	0.261327	0.182052	0.739956	0.255507	0.279149	0.172069	0.0693889	0.0971234	0.0724639	0.299379	0.464046
	3064.01	XXXEXXXXX	E	4	0.647026	0.336141	0.364378	0.142012	0.161957	0.240258	0.270225	0.25019	0.224528	0.0872219	0.464482	0.242422	0.147218	0.210486	0.177327	0.176713	0.349377	0.375302	0.411915
	3064.01	XXXFXXXXX	F	4	0.35916	1	1	0.742708	0.227999	0.54583	0.423229	0.413584	0.692761	0.102943	0.642368	0.211357	0.3067	0.313907	0.445459	0.0977022	0.384098	0.958149	0.3828
	3064.01	XXXGXXXXX	G	4	0.53659	0.499954	0.326946	0.262208	0.144116	0.062746	0.225076	0.186442	0.328313	0.171485	0.469181	0.180774	0.0620036	0.20966	0.152484	0.13866	0.0883333	0.173889	0.186173
	3064.01	XXXHXXXXX	H	4	0.168276	0.447498	0.323085	0.299168	0.184193	0.25564	0.18551	0.293882	0.558821	0.158777	0.17821	0.0894768	0.214821	0.395937	0.316105	0.219603	0.289145	0.533593	0.127762
	3064.01	XXXIXXXXX	I	4	0.320697	0.342838	0.147806	0.0884163	0.171802	0.379087	0.266572	0.258144	0.11014	1	1	0.183952	0.162814	0.230244	0.333238	0.220572	0.869001	0.791652	0.387641
	3064.01	XXXKXXXXX	K	4	0.372338	0.318723	0.38641	0.0950965	0.190107	0.516575	0.432826	0.300361	0.303398	0.0971721	0.896512	0.116789	0.424845	0.435726	0.547401	0.227881	0.425022	0.392316	0.261131
	3064.01	XXXLXXXXX	L	4	0.660747	0.521465	0.0975321	0.138827	0.191085	0.61324	0.560031	0.462276	0.387234	0.101052	0.68807	0.172272	0.744058	0.423871	0.503712	0.173213	0.96029	0.521798	0.957329
	3064.01	XXXMXXXXX	M	4	0.290649	0.38002	0.584268	0.547768	0.303418	1	0.56249	1	0.371792	0.270339	0.455267	0.464046	0.128409	0.536601	0.436036	0.217712	0.648995	0.487537	0.42177
	3064.01	XXXNXXXXX	N	4	0.82278	0.305252	0.591848	0.265355	0.17345	0.480571	0.46151	0.759883	0.292204	0.0788712	0.41659	0.269106	0.199401	0.459158	0.547401	0.2375	0.17993	0.40113	0.224367
	3064.01	XXXPXXXXX	P	4	0.792192	0.591345	0.0954518	0.372568	0.219891	0.336177	0.217561	0.669827	0.198213	0.113293	0.545247	0.0234437	0.129673	1	0.497715	0.476337	0.154311	0.154576	0.414012
	3064.01	XXXQXXXXX	Q	4	0.581876	0.652548	0.315217	0.179722	0.35797	0.896454	0.958407	0.832417	0.344499	0.0882083	0.571163	0.264947	0.0928529	0.459439	0.305825	0.422363	0.612616	0.486267	0.625847
	3064.01	XXXRXXXXX	R	4	0.233274	0.520773	0.224652	0.0570594	0.213366	0.864371	0.282007	0.502277	0.423084	0.0589106	0.400145	0.111888	0.068926	0.668706	0.963734	0.203693	0.62734	0.620891	0.344064
	3064.01	XXXSXXXXX	S	4	1	0.755148	0.258846	1	0.521283	0.475674	1	0.780644	0.0902031	0.0903085	0.922376	0.442298	0.141639	0.741638	1	0.276098	0.825256	0.578006	0.283216
	3064.01	XXXTXXXXX	T	4	0.189388	0.435471	0.309031	0.197558	0.48338	0.520967	0.385168	0.412705	0.378692	0.544211	0.765061	0.248486	0.605884	0.27133	0.735865	0.21	0.576091	0.66055	0.19026
	3064.01	XXXVXXXXX	V	4	0.281599	0.221625	0.267592	0.150706	0.234253	0.473758	0.518938	0.640823	0.295038	0.172569	0.665003	0.69825	0.997808	0.333211	0.532838	0.191881	0.865943	0.478485	0.492633
	3064.01	XXXWXXXXX	W	4	0.637141	0.447583	0.291435	0.564395	1	0.678816	0.393477	0.634227	1	0.320963	0.815919	1	1	0.330758	0.718732	0.0395039	0.563215	0.543404	1
	3064.01	XXXYXXXXX	Y	4	0.303199	0.415126	0.713187	0.441739	0.327364	0.586961	0.408114	0.548413	0.399779	0.0845609	0.876744	0.294567	0.262032	0.272017	0.485722	0.141528	0.630076	1	0.236174
	3064.01	XXXXAXXXX	A	5	0.377352	0.479124	0.137225	0.484803	0.940001	0.0286429	0.642483	1	0.378931	0.572295	1	0.134623	0.287028	0.281585	0.557297	0.368747	0.0464992	0.365935	0.143237
	3064.01	XXXXCXXXX	C	5	0.757567	0.124052	0.154508	0.64796	0.379543	0.0199903	0.871248	0.615003	1	0.373012	0.376559	0.130293	0.393424	0.143371	0.525955	0.188653	0.0604454	0.0453812	0.0950884
	3064.01	XXXXDXXXX	D	5	0.114031	0.0405038	0.0431343	0.198166	0.0691255	0.00535346	0.169615	0.230141	0.278298	0.245587	0.342063	0.13027	0.270252	0.108865	0.124388	0.154253	0.0576963	0.0491018	0.0259496
	3064.01	XXXXEXXXX	E	5	0.193098	0.0994132	0.0661832	0.197679	0.234689	0.0138149	0.423795	0.408036	0.273486	0.338215	0.200806	0.145792	0.263723	0.205032	0.230167	0.0307774	0.0212054	0.0591082	0.108598
	3064.01	XXXXFXXXX	F	5	0.322263	0.38369	1	0.870629	0.279626	0.214299	0.524786	0.77895	0.388056	0.628684	0.291194	1	1	0.431823	0.0891283	0.132918	0.0442198	0.156837	0.194229
	3064.01	XXXXGXXXX	G	5	0.269975	0.289611	0.305619	1	0.33835	0.0285379	0.770321	0.65293	0.210312	0.351568	0.312894	0.317289	0.194662	0.379298	0.368266	0.303318	0.064259	0.105689	0.169618
	3064.01	XXXXHXXXX	H	5	0.183611	0.143421	0.143689	0.460144	0.38543	0.645458	0.656807	0.315656	0.221137	0.194908	0.347344	0.0911757	0.18744	0.211424	0.74143	0.0637764	0.0657878	0.636541	0.0215072
	3064.01	XXXXIXXXX	I	5	0.300149	0.204397	0.588759	0.879699	0.259413	0.0803207	0.322316	0.122299	0.213238	0.261387	0.331386	0.301451	0.125807	0.33883	0.794319	0.185467	0.0196736	0.282564	0.244435
	3064.01	XXXXKXXXX	K	5	0.182031	0.157237	0.160786	0.137387	0.114168	0.472948	0.312203	0.128717	0.068112	0.119073	0.287268	0.0416542	0.0486149	0.108755	0.579824	0.011123	0.0323092	0.435394	0.0905774
	3064.01	XXXXLXXXX	L	5	0.263378	0.142245	0.566712	0.431508	0.599349	0.061637	0.690476	0.090027	0.211411	0.227726	0.299439	0.182946	0.145833	0.250878	0.0626836	0.182255	0.103347	0.284262	0.112584
	3064.01	XXXXMXXXX	M	5	1	0.328324	0.309417	0.78063	0.586147	0.0777856	0.414044	0.0639117	0.323984	0.984437	0.447446	0.384927	0.72499	0.0919109	0.415279	0.601864	0.0856265	0.192629	0.239172
	3064.01	XXXXNXXXX	N	5	0.328732	0.11543	0.158858	0.30129	0.282121	0.0367949	0.564324	0.261672	0.157841	1	0.398191	0.170902	0.344406	0.1312	0.308521	0.212719	1	0.185221	0.0896565
	3064.01	XXXXPXXXX	P	5	0.108989	0.525331	0.157165	0.163287	1	0.0113385	0.892398	0.460097	0.148336	0.366795	0.501424	0.137892	0.511336	0.193967	0.0750859	0.0939367	0.0380806	0.0234716	0.0721226
	3064.01	XXXXQXXXX	Q	5	0.104252	0.203023	0.375474	0.0765333	0.239539	0.0369235	1	0.204477	0.150993	0.28265	0.289544	0.12363	0.396117	0.193297	0.0626836	0.153766	0.0229281	0.152705	0.0991304
	3064.01	XXXXRXXXX	R	5	0.220237	0.796632	0.270884	0.190892	0.74105	1	0.642489	0.277005	0.0357172	0.229325	0.488185	0.105477	0.208904	0.15051	0.198825	0.0228023	0.0197442	1	0.0719163
	3064.01	XXXXSXXXX	S	5	0.179004	1	0.204277	0.340976	0.158245	0.0650601	0.712216	0.469756	0.0905734	0.269621	0.346283	0.156191	0.184049	0.306544	0.0626836	1	0.0794105	0.212651	0.178901
	3064.01	XXXXTXXXX	T	5	0.19899	0.184161	0.0615141	0.0441118	0.161883	0.0107401	0.624115	0.434067	0.0357172	0.206466	0.510479	0.111551	0.0846604	0.334882	0.159647	0.422101	0.0179554	0.181409	0.157383
	3064.01	XXXXVXXXX	V	5	0.26256	0.350509	0.473232	0.507552	0.166807	0.0190944	0.562052	0.242475	0.197271	0.223507	0.358164	0.176131	0.0420895	1	0.871694	0.23974	0.0214521	0.251799	0.178945
	3064.01	XXXXWXXXX	W	5	0.331153	0.163319	0.648643	0.264728	0.165635	0.02307	0.491388	0.442838	0.28956	0.291837	0.191027	0.0739065	0.143942	0.300279	1	0.205557	0.0130333	0.0981208	1
	3064.01	XXXXYXXXX	Y	5	0.235352	0.205061	0.28327	0.274554	0.122391	0.0642013	0.945118	0.344719	0.193313	0.220961	0.257846	0.0871375	0.0837257	0.325853	0.621939	0.0151106	0.0130333	0.243512	0.142768
	3064.01	XXXXXAXXX	A	6	0.714738	0.338581	0.832464	0.815149	0.291646	0.0105415	0.299197	0.448984	0.0766034	0.212431	0.434565	0.646612	0.20296	0.283275	0.907928	0.261097	0.624787	0.512844	0.831978
	3064.01	XXXXXCXXX	C	6	0.434874	0.132546	0.185811	0.436329	0.173239	0.0389288	0.398785	0.0961957	0.238057	0.150314	0.261419	0.133568	0.101957	0.172993	0.378517	0.258051	0.658608	0.428981	0.400935
	3064.01	XXXXXDXXX	D	6	0.21142	0.0159881	0.158673	0.691886	0.0453797	0.0089189	0.181694	0.188504	0.0988475	0.126955	0.0637002	0.149462	0.0445546	0.360136	0.14919	0.0656456	0.285129	0.290508	0.374403
	3064.01	XXXXXEXXX	E	6	0.837894	0.0591813	0.352038	0.754065	0.0861725	0.0230754	0.296063	0.396247	0.12517	0.212519	0.120062	0.211729	0.0651605	0.801245	0.144928	0.0832493	0.429364	0.311813	0.180863
	3064.01	XXXXXFXXX	F	6	0.364172	1	0.899103	1	0.708016	1	1	1	0.197515	1	1	0.858193	0.297539	0.514621	0.363171	0.389471	0.699336	0.792594	1
	3064.01	XXXXXGXXX	G	6	0.152053	0.177893	0.217885	0.304587	0.788814	0.0252761	0.353854	0.683373	0.093539	0.325823	0.289302	0.222025	0.13803	0.314232	0.16283	0.297559	0.762563	0.477819	0.595938
	3064.01	XXXXXHXXX	H	6	0.206624	0.155175	0.502735	0.107276	0.626464	0.123799	0.278573	0.251708	0.581458	0.264239	0.325111	0.300759	1	0.395352	0.265132	0.305007	0.357517	0.477346	0.200047
	3064.01	XXXXXIXXX	I	6	0.842915	0.272874	0.829019	0.379443	0.304491	0.0479268	0.527823	0.408481	1	0.281785	0.735478	0.410379	0.807492	0.673486	0.0718246	0.360763	0.772063	0.462908	0.550253
	3064.01	XXXXXKXXX	K	6	0.0877317	0.102383	0.298528	0.239618	0.2209	0.0729342	0.28049	0.258399	0.152099	0.14306	0.541436	0.147111	0.617107	0.126974	0.211424	0.356245	0.505353	0.304546	0.341234
	3064.01	XXXXXLXXX	L	6	0.55511	0.275949	0.330592	0.162282	0.342942	0.0610335	0.117711	0.370278	0.34245	0.291421	0.551076	0.177851	0.214467	0.49132	0.309135	0.342264	0.644198	0.536111	0.252854
	3064.01	XXXXXMXXX	M	6	0.363311	0.183012	0.439979	0.137303	0.227387	0.031236	0.44076	0.434136	0.291409	0.181587	0.524866	0.228795	0.428925	0.408528	0.242114	0.312195	0.524199	0.477523	0.35969
	3064.01	XXXXXNXXX	N	6	0.724576	0.128699	0.732567	0.448448	0.169935	0.0393086	0.26066	0.00669563	0.217204	0.157748	0.402477	0.125868	0.285826	0.027238	1	0.223595	0.557505	0.385105	0.31893
	3064.01	XXXXXPXXX	P	6	0.327998	0.194208	0.269366	0.568116	0.225118	0.0390908	0.114238	0.473912	0.244533	0.143449	0.0667667	0.153182	0.151645	0.204325	0.387042	0.146777	0.233982	0.0938447	0.377236
	3064.01	XXXXXQXXX	Q	6	0.56645	0.205582	0.154862	0.0853878	0.223643	0.0309445	0.205202	0.530812	0.240441	0.124574	0.390478	0.127436	0.109918	0.567752	0.463768	0.19144	0.548683	0.506622	0.124626
	3064.01	XXXXXRXXX	R	6	0.127621	0.21361	0.35981	0.425838	1	0.145828	0.133467	0.51393	0.143071	0.0875123	0.271846	0.0947133	0.108073	0.252305	0.363171	1	0.502445	0.417634	0.39137
	3064.01	XXXXXSXXX	S	6	0.189876	0.441443	0.797875	0.574533	0.362697	0.0523882	0.346163	0.505974	0.233508	0.33032	0.317412	0.16816	0.181454	0.446091	0.054561	0.252326	0.699307	0.631867	0.696245
	3064.01	XXXXXTXXX	T	6	1	0.27141	0.767977	0.843801	0.524044	0.0678901	0.549186	0.789354	0.232137	0.15762	0.318456	0.302458	0.320022	0.724569	0.167945	0.256007	0.551128	1	0.699386
	3064.01	XXXXXVXXX	V	6	0.734046	0.221438	1	0.598697	0.339573	0.0772353	0.371938	0.78112	0.149086	0.338776	0.197402	0.6499	0.17468	0.720239	0.256002	0.320767	0.506489	0.626625	0.585591
	3064.01	XXXXXWXXX	W	6	0.196519	0.138994	0.261227	0.444197	0.469087	0.0456119	0.362855	0.368982	0.277698	0.992629	0.100765	0.363929	0.182701	0.20594	0.294118	0.287379	1	0.76825	0.494115
	3064.01	XXXXXYXXX	Y	6	0.150207	0.205497	0.384897	0.429997	0.258207	0.00941248	0.196615	0.395439	0.0634023	0.0606668	0.0972942	1	0.194823	1	0.644501	0.257501	0.681583	0.834333	0.354572
	3064.01	XXXXXXAXX	A	7	0.333508	0.122578	0.195573	0.371119	0.782174	0.437354	0.689562	0.00135745	0.554457	0.218534	0.23971	0.313177	0.453469	0.00445661	0.031618	0.170044	0.654572	0.0365002	0.122063
	3064.01	XXXXXXCXX	C	7	0.260299	0.214307	0.10666	0.111391	0.558957	0.444545	0.782458	0.0942805	0.972213	0.179848	0.277997	0.17081	0.159197	0.0823273	0.0242041	0.118203	0.275338	0.0478175	0.0942669
	3064.01	XXXXXXDXX	D	7	0.149463	0.0143639	0.0257554	0.368724	0.243077	0.0719043	0.100403	0.0511162	0.150946	0.115004	0.146224	0.0491007	0.283347	0.0663414	0.0218055	0.0510135	0.65909	0.0526731	0.0296869
	3064.01	XXXXXXEXX	E	7	0.535997	0.0498705	0.0924854	0.423378	0.309021	0.315459	0.490115	0.0429404	0.855624	0.364761	0.371986	0.2883	0.260965	0.151151	0.0922372	0.138867	0.964903	0.0597611	0.134204
	3064.01	XXXXXXFXX	F	7	0.695963	0.184538	0.435584	0.459001	0.250222	0.401293	0.338044	0.0771925	0.741661	0.317565	0.433178	0.104839	0.165858	0.0178797	0.0839512	0.0878572	0.719082	1	1
	3064.01	XXXXXXGXX	G	7	0.194365	0.0435842	0.0508825	0.0706561	0.605011	0.172808	0.516986	0.116622	0.417939	0.122249	0.328107	0.0577024	0.0728379	0.0305721	0.0242041	0.277196	0.447723	0.0314234	0.34358
	3064.01	XXXXXXHXX	H	7	0.344718	0.0819699	0.328186	0.494761	0.692103	1	0.330752	0.182216	0.941987	0.150635	0.273321	0.0697077	0.267043	0.18249	0.0887484	0.331208	0.0623766	0.0749564	0.258044
	3064.01	XXXXXXIXX	I	7	1	0.156936	0.0944635	0.550396	0.266187	0.0303669	0.397993	0.287879	0.112394	0.480562	0.585924	0.103617	0.145951	0.65146	0.0575665	0.0450255	0.331917	0.0477076	0.0366918
	3064.01	XXXXXXKXX	K	7	0.0412054	0.0620131	0.0297859	0.086139	0.363294	0.259594	0.150845	0.0908193	0.112394	0.0727093	0.124763	0.0217937	0.088821	0.0374298	0.0307457	0.0225768	0.0623766	0.00672312	0.150393
	3064.01	XXXXXXLXX	L	7	0.345652	0.211011	0.856076	0.556676	0.276464	0.600754	1	0.244112	0.733311	0.213298	0.646053	0.323267	0.133485	1	0.0139555	0.101566	0.2573	0.0358484	0.103874
	3064.01	XXXXXXMXX	M	7	0.353162	0.323843	0.100698	0.506332	0.342484	0.618589	0.539179	0.176832	0.112394	0.126126	0.684538	0.151025	0.0654104	0.296249	0.354557	0.0802237	0.243924	0.0244899	0.0639483
	3064.01	XXXXXXNXX	N	7	0.384878	0.102542	0.419592	0.543648	0.256575	0.690658	0.66477	1	0.125456	0.280359	0.462589	0.286621	0.388618	0.367635	0.0924553	0.614542	0.407583	0.0948078	0.220666
	3064.01	XXXXXXPXX	P	7	0.95729	1	0.0878267	0.369967	0.510032	0.355274	0.623982	0.158547	1	0.309002	0.529142	0.498354	0.316403	0.217356	1	0.0212911	0.258262	0.0199827	0.1013
	3064.01	XXXXXXQXX	Q	7	0.703421	0.294573	0.327312	0.446346	0.790013	0.787745	0.505002	0.952734	0.847507	0.35958	0.503085	1	1	0.228012	0.218055	0.249514	0.836047	0.056582	0.0157917
	3064.01	XXXXXXRXX	R	7	0.0724955	0.0849669	0.103998	0.107805	1	0.503894	0.219779	0.213056	0.137001	0.156748	0.567541	0.245972	0.131704	0.0754364	0.209333	0.110303	0.146607	0.0129044	0.207532
	3064.01	XXXXXXSXX	S	7	0.532987	0.0423863	0.140555	0.395982	0.751432	0.353852	0.653054	0.323718	0.543544	0.217636	0.507752	0.0868055	0.0980639	0.136177	0.0438014	0.922374	0.338607	0.0377096	0.158621
	3064.01	XXXXXXTXX	T	7	0.236132	0.106362	0.142524	0.598498	0.32405	0.462874	0.492417	0.157623	0.814438	0.27159	0.58457	0.0814877	0.329573	0.279097	0.0571304	1	0.671984	0.0286681	0.0610655
	3064.01	XXXXXXVXX	V	7	0.28392	0.187642	1	0.796694	0.227976	0.550542	0.560507	0.192064	0.599925	0.568213	0.567996	0.31847	0.765169	0.526905	0.0732665	0.126313	0.566473	0.0453312	0.0788258
	3064.01	XXXXXXWXX	W	7	0.628407	0.15649	0.479442	1	0.119394	0.529264	0.309085	0.15245	0.112394	1	0.913424	0.30976	0.223065	0.792468	0.178151	0.056297	0.310871	0.0436884	0.0637657
	3064.01	XXXXXXYXX	Y	7	0.946116	0.200972	0.553426	0.620187	0.330078	0.269002	0.282446	0.165775	0.509969	0.315225	1	0.116634	0.316768	0.939964	0.0691234	0.105047	1	0.0760626	0.0916724
	3064.01	XXXXXXXAX	A	8	0.258779	0.52659	0.985884	1	0.394007	0.94818	0.363763	0.273162	0.549932	1	0.518503	0.800091	0.499453	0.14231	0.306921	1	0.501383	0.928301	0.818611
	3064.01	XXXXXXXCX	C	8	0.177534	0.114365	0.111682	0.187126	0.0528594	0.224316	0.177249	0.110887	0.374767	0.0871471	0.378622	0.0782898	0.744965	0.179078	0.209268	0.278446	0.120786	0.775265	0.372805
	3064.01	XXXXXXXDX	D	8	0.160738	0.0517096	0.102054	0.0932918	0.0499709	0.17175	0.049143	0.140963	0.0834092	0.0729891	0.169582	0.0816887	0.0381409	0.0627491	0.0872618	0.621796	0.0904703	0.440506	0.258835
	3064.01	XXXXXXXEX	E	8	0.49186	0.117888	0.270925	0.139263	0.0917807	0.240421	0.233485	0.109195	0.304457	0.0984505	0.344901	0.104917	0.134868	0.179596	0.300903	0.547002	0.329612	0.645691	0.457966
	3064.01	XXXXXXXFX	F	8	0.783734	0.759283	0.242	0.309564	0.0718776	0.318893	0.324689	0.20901	0.496023	0.129653	1	0.458112	0.0796688	1	0.327727	0.655999	0.790687	0.753011	1
	3064.01	XXXXXXXGX	G	8	0.357726	0.181761	0.541134	0.306173	0.205237	0.0987932	0.148021	0.175262	0.40759	0.0978581	0.201905	0.0936615	0.0829358	0.207104	0.872618	0.62995	0.042695	0.618741	0.320252
	3064.01	XXXXXXXHX	H	8	0.163782	0.438742	0.493366	0.0464274	0.0844937	0.147258	1	0.84007	0.545003	0.154578	0.330514	0.736145	0.043374	0.182065	0.264794	0.0960902	0.0725834	0.108789	0.00517573
	3064.01	XXXXXXXIX	I	8	0.0823145	0.206593	0.604415	0.0507135	0.0710496	0.389098	0.182857	0.326792	0.433003	0.548421	0.206938	1	0.114077	0.389374	0.411234	0.29918	0.136834	0.254165	0.563288
	3064.01	XXXXXXXKX	K	8	0.199214	0.12043	0.242654	0.120223	0.0181365	0.138071	0.238229	0.0849592	0.413342	0.362786	0.19539	0.780774	0.0994416	0.139809	0.147442	0.228778	0.0760154	0.239174	0.126605
	3064.01	XXXXXXXLX	L	8	0.357423	0.231471	0.286472	0.15888	0.0553168	0.107476	0.150089	0.126907	0.580773	0.309678	0.855058	0.423203	0.0527943	0.42771	0.570712	0.426161	0.46292	0.795971	0.537393
	3064.02	XXXXXXXMX	M	8	0.263751	0.137558	0.515286	0.155684	0.0634744	0.238469	0.0607107	0.136536	0.619976	0.276416	0.324093	0.326229	0.0451868	0.18366	0.324975	0.431897	0.165279	0.466983	0.486774
	3064.02	XXXXXXXNX	N	8	0.176851	0.541655	0.415127	0.175453	0.031458	0.0859463	0.123049	0.129851	0.0834092	0.141034	0.326919	0.207124	0.0759647	0.250373	0.269809	0.39624	0.0988628	0.494499	0.0655438
	3064.02	XXXXXXXPX	P	8	1	0.800528	0.867884	0.327123	0.107184	0.730512	0.347262	0.296549	0.683791	0.638051	0.514029	0.149685	0.724478	0.182952	0.161484	0.745976	1	0.728868	0.438713
	3064.02	XXXXXXXQX	Q	8	0.189925	0.26999	0.350463	0.137537	0.321345	0.14831	0.172806	0.186756	0.445278	0.102899	0.317598	0.163811	0.107392	0.390113	0.297894	0.537805	0.163078	0.676377	0.193131
	3064.02	XXXXXXXRX	R	8	0.306214	0.351112	0.25834	0.129554	0.302523	0.298422	0.146159	0.109552	1	0.072327	0.361665	0.463534	0.0586618	0.12958	0.37217	0.490393	0.0676654	0.464539	0.103043
	3064.02	XXXXXXXSX	S	8	0.37688	0.231979	1	0.271876	1	1	0.340845	1	0.503727	0.197517	0.435623	0.108127	1	0.309783	0.304915	0.614967	0.125908	1	0.477276
	3064.02	XXXXXXXTX	T	8	0.266535	0.312932	0.857374	0.368315	0.143887	0.238061	0.395345	0.229911	0.739039	0.258523	0.57173	0.220971	0.198881	0.285064	0.661986	0.517826	0.23711	0.581852	0.278369
	3064.02	XXXXXXXVX	V	8	0.24349	0.19056	0.617537	0.168712	0.143668	0.483846	0.382445	0.336762	0.505146	0.366838	0.318301	0.511206	0.103357	0.202334	0.255767	0.367423	0.353702	0.517042	0.38486
	3064.02	XXXXXXXWX	W	8	0.351916	0.158936	0.0889603	0.156565	0.0496836	0.107079	0.0353034	0.129533	0.145988	0.0474326	0.204778	0.0991517	0.0511162	0.835453	0.155466	0.26478	0.127917	0.272859	0.181552
	3064.02	XXXXXXXYX	Y	8	0.609199	1	0.242161	0.221849	0.0844052	0.130146	0.196498	0.170904	0.465076	0.156068	0.666034	0.231595	0.0017932	0.4198	1	0.555654	0.96812	0.400244	0.383157
	3064.02	XXXXXXXXA	A	9	0.105234	0.58784	0.0108421	0.257691	0.687687	0.314567	0.0537593	0.0488906	0.178711	0.151771	0.0091313	0.019798	1	0.00857867	0.0141813	0.0677704	0.09213	0.0275744	0.0257729
	3064.02	XXXXXXXXC	C	9	0.00468744	0.0831085	0.0148412	0.0447683	0.0238789	0.0471162	0.023153	0.018048	0.0795645	0.0239743	0.0029863	0.460449	0.0141332	0.158877	0.0177266	0.0223891	0.0323066	0.101581	0.0309195
	3064.02	XXXXXXXXD	D	9	0.00294294	0.00761084	0.00278121	0.0144939	0.0109136	0.00786768	0.00251172	0.00195192	0.10497	0.00635514	0.00158933	0.00756736	0.0179995	0.00847194	0.0141813	0.00362821	0.0105363	0.00557969	0.0053248
	3064.02	XXXXXXXXE	E	9	0.0382639	0.0142417	0.0127738	0.036788	0.0209288	0.155613	0.00596894	0.00775324	0.198147	0.00944887	0.00215394	0.0315905	0.00418647	0.048094	0.0183913	0.0121101	0.0105363	0.015934	0.0360399
	3064.02	XXXXXXXXF	F	9	0.0839069	0.0141477	1	0.0523495	0.84555	0.685873	1	1	1	1	0.0097223	1	0.00529798	0.906975	0.436295	0.076496	0.127113	1	0.110731
	3064.02	XXXXXXXXG	G	9	0.00800249	0.0278064	0.0410385	0.0166407	0.0107211	0.0439786	0.0754127	0.0208999	0.112796	0.0287688	0.00166546	0.00868298	0.0271617	0.0671501	0.0141813	0.00430597	0.0119884	0.0352732	0.0104263
	3064.02	XXXXXXXXH	H	9	0.00184788	0.00587612	0.029279	0.00687962	0.0201234	0.0111341	0.0182226	0.0195466	0.287124	0.00635514	0.00114609	0.00914795	0.00101375	0.00899522	0.0192776	0.00399239	0.0105363	0.00557969	0.00550997
	3064.02	XXXXXXXXI	I	9	0.326686	0.110876	0.744304	0.232331	0.247929	0.416629	0.0423991	0.0668832	0.439506	0.0249934	1	0.136151	0.0312512	0.517782	1	1	1	0.245021	1
	3064.02	XXXXXXXXK	K	9	0.00173356	1	0.0147968	0.00490186	0.0107211	0.0124752	0.000977338	0.00127702	0.50378	0.00635514	0.00257655	0.00176723	0.00131507	0.00279758	0.0177266	0.0518691	0.0105363	0.0340517	0.0015341
	3064.02	XXXXXXXXL	L	9	0.181312	0.149898	0.229452	0.237515	1	1	0.0487933	0.0868927	0.47121	0.0441193	0.00520993	0.0132689	0.00155354	0.096492	0.305119	0.574179	0.249295	0.282813	0.10072
	3064.02	XXXXXXXXM	M	9	0.0754683	0.0663737	0.074056	0.0942729	0.143306	0.549696	0.111211	0.174701	0.317848	0.229016	0.00522979	0.0534091	0.00236577	0.162227	0.156215	0.131606	0.655187	0.089835	0.0280703
	3064.02	XXXXXXXXN	N	9	0.00282705	0.00754077	0.0126643	0.0146751	0.0107211	0.0229477	0.0091861	0.0056065	0.042186	0.00989601	0.000936613	0.00176723	0.00507397	0.0182924	0.0248172	0.0103208	0.0129152	0.00557969	0.00829551
	3064.02	XXXXXXXXP	P	9	0.00286269	0.00378714	0.00400161	0.0494976	0.0107211	0.00996422	0.00447722	0.00526991	0.0998164	0.00635514	0.00277741	0.00176723	0.0229685	0.00318893	0.017505	0.0760563	0.0147602	0.00557969	0.00554541
	3064.02	XXXXXXXXQ	Q	9	0.00233809	0.010619	0.0133009	0.0156837	0.0107211	0.0202963	0.00397258	0.00295016	0.145788	0.00635514	0.000936613	0.00176723	0.000646798	0.0206111	0.0245956	0.00459952	0.0105363	0.00557969	0.00350283
	3064.02	XXXXXXXXR	R	9	0.00160701	0.0283935	0.025417	0.0122251	0.0107211	0.0080892	0.00182911	0.00244154	0.877702	0.0099672	0.000936613	0.0100465	0.00120599	0.00437674	0.0141813	0.00294471	0.0105363	0.00557969	0.00145643
	3064.02	XXXXXXXXS	S	9	0.00795802	0.0397611	0.00607643	0.036423	0.0107211	0.0175313	0.00392066	0.00389382	0.0755766	0.0235784	0.00207769	0.00231441	0.0414676	0.00800231	0.0141813	0.0066132	0.0105363	0.00557969	0.00145643
	3064.02	XXXXXXXXT	T	9	0.0150369	0.014498	0.00398699	0.043497	0.042278	0.0156728	0.00390127	0.00928009	0.0820295	0.0209393	0.00176395	0.00336712	0.0208261	0.00320861	0.0141813	0.0131501	0.0163725	0.00557969	0.00997138
	3064.02	XXXXXXXXV	V	9	1	0.148386	0.0524318	1	0.314922	0.447201	0.0157961	0.0673367	0.385941	0.0528416	0.109366	0.00647468	0.242761	0.0262838	0.024374	0.441768	0.171966	0.0403135	0.549967
	3064.02	XXXXXXXXW	W	9	0.0053445	0.00850611	0.20679	0.0450844	0.0107211	0.0158407	0.00691049	0.0213254	0.042186	0.012396	0.00360959	0.134886	0.00117947	1	0.142034	0.00969922	0.0105363	0.0709342	0.0127838
	3064.02	XXXXXXXXY	Y	9	0.00198217	0.108442	0.244595	0.0100025	0.0107211	0.0162058	0.439172	0.153755	0.219507	0.638567	0.00501607	0.0624612	0.00231327	0.240861	0.0439184	0.00291204	0.0105363	0.0224322	0.0111397
			Average	1	0.0539344	0.0828881	0.20476	0.112957	0.200058	0.148941	0.298343	0.201949	0.204566	0.139443	0.120462	0.0435049	0.0652425	0.194844	0.104792	0.320786	0.129551	0.270079	0.363848
			Average	2	0.0118674	0.162319	0.064288	0.0324436	0.00862795	0.12017	0.0983117	0.045547	0.00430225	0.0368913	0.0626684	0.0245376	0.00729548	0.0349414	0.0859724	0.00188761	0.142192	0.0311623	0.0149141
			Average	3	0.203043	0.0155061	0.322514	0.131984	0.0828104	0.115219	0.286892	0.158933	0.205705	0.17377	0.273167	0.069698	0.0300953	0.220978	0.207996	0.163285	0.109601	0.00589543	0.23067
			Average	4	0.439518	0.42862	0.287324	0.239088	0.246722	0.408844	0.391496	0.433895	0.313698	0.152556	0.560016	0.220771	0.23895	0.366899	0.42134	0.195475	0.435873	0.480588	0.368248
			Average	5	0.249412	0.226051	0.226148	0.312727	0.281156	0.0499285	0.566379	0.30324	0.185533	0.316489	0.353316	0.153355	0.207489	0.231602	0.268651	0.135309	0.04222	0.172237	0.122046
			Average	6	0.347626	0.180686	0.412906	0.389041	0.294602	0.0454905	0.291772	0.337652	0.199082	0.214231	0.272909	0.252124	0.20708	0.345666	0.268662	0.258107	0.548409	0.467841	0.404098
			Average	7	0.347282	0.122332	0.173117	0.362886	0.391419	0.356834	0.424432	0.135169	0.38333	0.241845	0.431029	0.158542	0.21731	0.153731	0.0738309	0.131416	0.36263	0.0442296	0.108238
			Average	8	0.286523	0.257093	0.363071	0.177541	0.102151	0.234379	0.193554	0.198826	0.401837	0.183831	0.365313	0.253562	0.0998463	0.246245	0.307104	0.436682	0.192775	0.497775	0.261738
			Average	9	0.0130521	0.0353287	0.0321764	0.039678	0.0386902	0.0519652	0.0160354	0.0179463	0.190083	0.0272966	0.00412291	0.015564	0.00802274	0.0345577	0.0375228	0.0239833	0.030916	0.0260119	0.0159434
			SD	1	3.8752	3.96539	2.67717	4.25098	2.82909	3.00342	2.33949	3.07344	2.94311	2.87623	2.64338	4.57725	3.94016	3.3529	2.60179	2.56236	2.40231	2.00332	2.43929
			SD	2	6.626	3.74167	4.31723	5.07002	4.90051	3.4096	5.13454	5.16198	4.50398	3.81366	2.86343	4.50767	6.04598	5.57851	2.83809	6.87294	3.0469	2.83355	4.13095
			SD	3	3.3426	4.92016	2.24609	4.05646	3.17662	3.42606	2.55771	2.76068	2.71874	2.22693	2.11999	3.92943	5.0287	2.90186	3.02636	2.56943	2.92097	3.73121	3.28877
			SD	4	1.78239	1.46548	1.89835	2.11533	1.62779	2.05771	1.55781	1.71075	1.72574	2.11015	1.55951	2.22411	2.26526	1.58891	1.88721	1.94056	2.17152	1.60092	1.69782
			SD	5	1.76227	2.13434	2.29327	2.29763	2.07075	4.08801	1.54182	2.05934	2.20432	1.71084	1.43556	1.95995	2.28568	1.76887	2.65259	3.31788	2.67323	2.51089	2.24075
			SD	6	2.08848	2.25001	1.8408	2.02521	2.09172	2.87005	1.71645	2.89385	1.93147	2.00069	2.18247	1.99653	2.20144	2.26049	2.08704	1.75625	1.41051	1.65833	1.69028
			SD	7	2.30041	2.49298	2.8471	2.11457	1.73016	2.26441	1.76165	3.82169	2.43413	1.85116	1.72371	2.48759	2.08693	4.13751	2.86715	2.92802	2.21495	2.61313	2.49376
			SD	8	1.80854	2.14862	2.07965	1.98571	2.57681	2.09647	2.1874	1.92442	1.9318	2.25771	1.63905	2.33873	3.97321	1.91181	1.81947	1.67503	2.54868	1.71913	3.14347
			SD	9	7.40628	4.73325	5.61245	3.92429	5.51585	5.52518	6.22351	5.77844	2.53887	4.70553	5.43814	6.74405	6.97034	6.81278	3.80231	6.36309	4.65534	4.90267	6.10257
			SF	1	2.28008	1.40961	0.893811	1.31815	0.591052	0.849643	0.695944	0.72605	0.772444	0.938153	1.33572	2.07457	1.02002	0.805547	1.46879	0.309194	1.17545	0.374219	0.356014
			SF	2	10.3624	0.719816	2.84682	4.58932	13.7048	1.05307	2.11195	3.21921	36.7286	3.54606	2.56754	3.67819	9.12192	4.49197	1.79031	52.5453	1.07095	3.2433	8.68542
			SF	3	0.605658	7.53509	0.567468	1.12812	1.42789	1.09831	0.723721	0.92256	0.768168	0.752825	0.589028	1.29493	2.21126	0.710279	0.740001	0.607435	1.38942	17.1436	0.561561
			SF	4	0.279794	0.272596	0.636969	0.622759	0.479261	0.309523	0.53035	0.337928	0.503719	0.857514	0.287319	0.408812	0.278505	0.42779	0.365304	0.507406	0.34937	0.210302	0.351761
			SF	5	0.493059	0.516874	0.809276	0.476116	0.420566	2.53456	0.366592	0.48353	0.851687	0.413343	0.455409	0.58853	0.320734	0.677695	0.572926	0.733027	3.60684	0.586801	1.06136
			SF	6	0.353755	0.646647	0.443239	0.382721	0.40137	2.78183	0.711617	0.43425	0.793721	0.610643	0.589587	0.357975	0.321368	0.454068	0.572903	0.384278	0.277678	0.216032	0.320554
			SF	7	0.354105	0.955108	1.05718	0.410306	0.302092	0.354638	0.489194	1.08475	0.412219	0.54092	0.3733	0.569274	0.306238	1.02098	2.08473	0.75474	0.419935	2.28509	1.19676
			SF	8	0.429197	0.454466	0.504078	0.838648	1.15754	0.539924	1.07272	0.737457	0.393233	0.711626	0.440453	0.355945	0.666512	0.637397	0.50119	0.227133	0.789941	0.203041	0.494904
			SF	9	9.4218	3.30722	5.68791	3.75256	3.05619	2.43522	12.9482	8.17021	0.8313	4.7925	39.0266	5.79888	8.29501	4.54184	4.10197	4.13559	4.92564	3.88548	8.12467
			Library average		0.122975	0.11684	0.183016	0.148894	0.118244	0.126547	0.20763	0.146625	0.158016	0.130819	0.160903	0.0902539	0.0665487	0.156956	0.153917	0.0991849	0.152281	0.101069	0.129535
