# Supplementary material for: Quantitative peptide binding motifs for 19 human and mouse MHC class I molecules derived using positional scanning combinatorial peptide libraries
Source: Immunome Res. 2008 Jan 25;4:2. doi: 10.1186/1745-7580-4-2 (PMC2248166; doi:10.1186/1745-7580-4-2)
Supplement: Additional file 3 — Vaccinia WR-derived peptides that bind 5 common HLA alleles with high affinity. The vaccinia WR-derived peptides identified that bind A) A*3001, B) A*3201, C) B*0801, D) B*1501 or E) B*1503 with affinities of 500 nM, or better are shown. Candidate peptides were selected using the corresponding normalized combinatorial library matrix values [see Additional file 2], and tested for binding as described in the Methods. For each allele, a set of 300 candidate peptides was originally selected. [file 1745-7580-4-2-S3.xls]

## Sheet: order
	Additional file 3. Vaccinia WR-derived peptides that bind 5 common HLA alleles with high affinity.
	A. A*3001							B. A*3201							C. B*0801							D. B*1501							E. B*1503
	Peptide ID	Sequence	Protein	Position	IC50 nM			Peptide ID	Sequence	Protein	Position	IC50 nM			Peptide ID	Sequence	Protein	Position	IC50 nM			Peptide ID	Sequence	Protein	Position	IC50 nM			Peptide ID	Sequence	Protein	Position	IC50 nM
	3102.01	RYRCSFAVA	A55R (VACWR180)	285	0.003775			3102.03	SIYGFGVTF	J6R (VACWR178)	570	0.113408			3102.06	FYRKKFRPL	not designated (ORF 67)	18	0.087963			3102.11	YMIERFISF	J6R (VACWR178)	1040	0.109472			3102.11	RKAYHIIFF	K ORF A	19	0.036763
	3102.03	RSKDTHVFA	D9R (VACWR114)	28	0.01873			3102.04	MMMKWIISI	A43R (VACWR168)	2	0.16732			3102.05	ILRKIFYSV	G2R (VACWR080)	206	0.102401			3102.09	MSIISFFPF	I6L (VACWR075)	161	0.168915			3102.11	YMIERFISF	J6R (VACWR178)	1040	0.046107
	3102.03	RYRMHPMSK	(VACWR061)	156	0.06769			3102.04	HLMFYTLPI	C1L (VACWR027)	172	0.177527			3102.08	LFLRRRCPL	B ORF F	13	0.125432			3102.12	YQNHGFVSF	F13L (VACWR052)	335	0.173649			3102.12	YQSLSPPPF	E9L	47	0.061125
	3102.1	RIRNKFMFI	A26L	175	0.069373			3102.05	KSAHFLLIF	A32L (VACWR155)	101	0.185045			3102.07	MPTYKHLIM	A10L (VACWR129)	252	0.130981			3102.1	KTIARFTYF	B17L (VACWR198)	282	0.19504			3102.11	RQYMFYKIF	F ORF C	84	0.069893
	3102.05	KTRNVIRNI	A26L	38	0.071843			3102.08	RLFYTFFSY	E7R (VACWR063)	150	0.185781			3102.06	FLKHKYGSL	A43R (VACWR168)	84	0.135596			3102.03	KIGMFNLTF	A23R (VACWR143)	296	0.209299			3102.12	FKAKWLTPF	B14R (VACWR195)	136	0.073168
	3102	RTRGPLGIL	D1R (VACWR106)	560	0.086157			3102.03	RTFNRTHYW	G9R	90	0.243458			3102.07	FMYTKHSML	I1L (VACWR070)	250	0.200758			3102.13	HMAYSFQTF	B ORF C	23	0.246046			3102.12	KKYNNDKSF	B18R (VACWR199)	497	0.077845
	3102.02	RTKITSLPL	D ORF C	56	0.086612			3102.03	RTYGVNYTF	H6R (VACWR104)	223	0.261947			3102.08	FIRYRMHPM	(VACWR061)	154	0.208738			3102.11	RLNPEVSYF	D1R (VACWR106)	548	0.304208			3102.13	KMSFLPIIF	A7L (VACWR126)	485	0.080057
	3102.01	RTRNMFRKK	D10R (VACWR115)	77	0.08921			3102.03	KIGMFNLTF	A23R (VACWR143)	296	0.268872			3102.07	ENMLRSMPV	A32L (VACWR155)	168	0.213572			3102.09	RLASYGLYY	E2L (VACWR058)	560	0.322515			3102.13	ALRPSSQVF	not designated (ORF 231)	68	0.095255
	3102.02	RVRISLIYL	A38L	3	0.091533			3102.05	VMYAFTTPL	H3L (VACWR101)	271	0.291837			3102.07	NLLCHIYSL	I7L (VACWR076)	19	0.307944			3102.1	AMIELCGAF	A38L	166	0.33601			3102.12	FKAMWKYPF	C12L (VACWR205)	145	0.109678
	3102.03	KSRNTTPMM	E4L (VACWR060)	163	0.102728			3102.05	HMLEFLYSF	A ORF S	18	0.296496			3102.11	YMIERFISF	J6R (VACWR178)	1040	0.351063			3102.04	KTINALVYF	A46R (VACWR172)	11	0.366757			3102.13	LLYMFPNLF	(VACWR061)	140	0.10979
	3102.04	RVRNIIASI	B4R (VACWR186)	503	0.103783			3102.03	KLFYVYYNL	A23R (VACWR143)	237	0.344665			3102.05	KLLRRPFSL	not designated (ORF 9)	66	0.362939			3102.08	RLFYTFFSY	E7R (VACWR063)	150	0.373643			3102.12	SMYPSYIEF	C9L	525	0.110075
	3102.03	KVREALDGV	A44L	61	0.105387			3102.04	SICEIVYSF	I6L (VACWR075)	244	0.35262			3102.07	SIRFHIKEL	G1L (VACWR078)	103	0.453923			3102.09	YSKLTSMHF	I4L (VACWR073)	715	0.574287			3102.11	RKISSKNSM	J3R (VACWR095)	311	0.114448
	3102.02	RTRDLFIAL	I4L (VACWR073)	324	0.108258			3102.04	KLITFLFVI	B7R (VACWR189)	4	0.409216			3102.07	ALRSRIREL	A26L	641	0.455652			3102.13	SQIETGTPF	I4L (VACWR073)	396	0.606339			3102.13	FLRLSANLF	H4L	464	0.119111
	3102.02	RTKPASAPI	I4L (VACWR073)	738	0.11429			3102.03	RVLGRVLPY	J6R (VACWR178)	696	0.444195			3102.06	FPRYHSIEL	A55R (VACWR180)	246	0.492788			3102.1	LIANIHNHM	A29L	223	0.668111			3102.12	TMVNSLTYF	B1R (VACWR183)	274	0.126481
	3102.03	RTKFQNRAK	(VACWR061)	59	0.159162			3102.08	MIFFNPVSF	A ORF D	1	0.462529			3102.1	LIRPKILSM	A10L (VACWR129)	851	0.548941			3102.1	RSANTSAPF	D8L (VACWR113)	142	0.681256			3102.13	FSALPTNEF	(VACWR064)	117	0.130354
	3102.01	RSKNTIIIA	A35R (VACWR158)	86	0.163953			3102.04	RTFLIDLAF	E1L	211	0.480371			3102.08	MLLKKLNSF	not designated (ORF 231)	43	0.57346			3102.1	YVFFEIIHF	A ORF R	23	0.692736			3102.12	RKNHIYNSF	C4L	211	0.132182
	3102.01	MTKWCAPFI	C8L (VACWR020)	68	0.165104			3102.04	KSLKKVYTF	I7L (VACWR076)	348	0.485495			3102.07	WLRAKRKPA	A16L (VACWR136)	188	0.629099			3102.08	GINKRSTPF	C ORF B	40	0.723857			3102.12	YKFSCGLSL	F12L	324	0.132331
	3102	RYRFAFLYL	D5R (VACWR110)	663	0.169107			3102.04	KTSGYISSF	F5L (VACWR044)	59	0.502659			3102.07	RLKTRIRNL	not designated (ORF 218)	72	0.694929			3102.1	EQKAYVPAM	L1R (VACWR088)	82	0.773207			3102.11	RQNRSQYLF	A ORF A	96	0.137631
	3102.02	MLRFANPLS	E9L	711	0.171952			3102.05	KSLYITNTL	H4L	689	0.518394			3102.05	YLFIRKNVI	C ORF A	20	0.706111			3102.1	LLWFLTGTF	H3L (VACWR101)	311	0.776096			3102.11	RQFEKDRSF	D4R (VACWR109)	187	0.143124
	3102.01	RIRFFYRKK	not designated (ORF 67)	14	0.172749			3102.12	KLNNVFYVF	B10R (VACWR192)	126	0.521337			3102.07	FFKQTFGSL	G1L (VACWR078)	181	0.735805			3102.1	FLLSLVEFF	A ORF M	66	0.816995			3102.13	AMKVDANYF	H4L	335	0.149818
	3102.01	ASKTINALV	A46R (VACWR172)	9	0.175116			3102.05	KLNSFGVSI	not designated (ORF 231)	47	0.551698			3102.06	LIRNKRLSL	B12R (VACWR194)	146	0.783665			3102.1	KVSCSMLEF	A ORF O	42	0.840184			3102.13	LMMTLPSIF	A38L	190	0.152214
	3102.02	RLKSAVCYK	A3L	505	0.175144			3102.04	ISLFYTFAI	F12L	581	0.567045			3102.07	NARLKPLDI	D8L (VACWR113)	18	0.813435			3102.11	LLFYTRHRF	F ORF C	10	0.846001			3102.13	IQYDRRSFF	A ORF R	10	0.154246
	3102.02	KVKSYNYML	A3L	268	0.175247			3102.03	KTMAVTYEL	C ORF A	53	0.578174			3102.06	FIKNKIHLL	J6R (VACWR178)	353	0.821571			3102.1	LLLSINSSF	(VACWR082)	405	0.883111			3102.11	KQKLGFNEF	J6R (VACWR178)	956	0.158124
	3102.02	RTKDTRIKA	D11L (VACWR116)	414	0.196303			3102.04	SVMNFIPII	K4L (VACWR035)	237	0.604483			3102.08	MSKIKHKIF	(VACWR061)	162	0.84289			3102.1	HINKLFSVF	A26L	160	0.915953			3102.1	RLYSIFLIF	C ORF E	10	0.158151
	3102.01	RTRYDTFKV	N2L (VACWR029)	119	0.197954			3102.04	RTYGLRNSL	I4L (VACWR073)	588	0.626296			3102.08	FIKQGFNNL	A29L	21	0.912301			3102.11	SQVKCCHYF	A23R (VACWR143)	87	0.921895			3102.12	AKSQSDTVF	C10L (VACWR209-VACWR010)	295	0.160611
	3102.01	KARCNHLTK	C8L (VACWR020)	112	0.214828			3102.04	MLMRVAVGI	I4L (VACWR073)	170	0.69243			3102.07	VLRTKITSL	D ORF C	54	0.920943			3102.1	MSIDHCSSF	A16L (VACWR136)	65	0.952122			3102.13	AQYASTLSV	A30L (VACWR153)	24	0.162305
	3102.02	MSKSHAAYI	D11L (VACWR116)	1	0.227441			3102.03	KVLFLQQSI	J3R (VACWR095)	282	0.704671			3102.07	TGFMRFFQL	A10L (VACWR129)	472	0.970022			3102.13	FVYVPELSF	D13L (VACWR118)	206	0.963145			3102.11	KKFRPLMIF	not designated (ORF 67)	21	0.169323
	3102.03	TTKNGQPRK	A41L	204	0.233528			3102.04	KLGNLLLLI	F3L	199	0.716111			3102.06	VVAMRHLSL	J6R (VACWR178)	533	0.976862			3102.11	SQIITLTAF	D10R (VACWR115)	29	1.01555			3102.11	MKSLAMTAF	H7R	7	0.182824
	3102.01	RTRHFLSYI	B4R (VACWR186)	137	0.235509			3102.08	RSMYRIPPF	B17L (VACWR198)	230	0.726563			3102.09	LMFKHLLHP	F4L (VACWR043)	206	1.04144			3102.1	LSINSSFYF	(VACWR082)	407	1.02044			3102.11	FMLMETMFF	H6R (VACWR104)	120	0.18878
	3102.02	SVRLLNYFK	F10L (VACWR049)	47	0.238038			3102.04	SIYRMSYQF	E2L (VACWR058)	144	0.798155			3102.05	FVRWLHRAL	C ORF C	56	1.04842			3102.1	LLHCVTESY	A47L (VACWR173)	238	1.04234			3102.13	IKTMMINPF	A47L (VACWR173)	91	0.191479
	3102.02	LTRYALHGK	O1L	490	0.252066			3102.04	RVLFNNFKI	E9L	781	0.885669			3102.1	ESKMSFLPI	A7L (VACWR126)	483	1.06534			3102.1	IISSSTLYF	A ORF P	36	1.06655			3102.11	FARDNQISF	A24R	832	0.19568
	3102	MLRTVYCNK	J3R (VACWR095)	266	0.258904			3102.03	TMFKIVYSL	not designated (ORF 9)	19	0.915121			3102.06	MFRKKRLFL	D10R (VACWR115)	81	1.11598			3102.11	KQKLGFNEF	J6R (VACWR178)	956	1.09179			3102.11	VQHNIKHSF	G9R	310	0.203541
	3102.02	RARFIGGYI	A10L (VACWR129)	140	0.263783			3102.04	KMDNGTLEF	B1R (VACWR183)	189	0.923109			3102.08	MAMFYAHAL	(VACWR184)	1	1.15282			3102.08	SIIVLFQRF	E6R (VACWR062)	524	1.09471			3102.13	MMLMIGNYF	A14L (VACWR133)	3	0.2042
	3102.02	KFRPGSLIY	A16L (VACWR136)	94	0.303521			3102.03	IIFDIYFAI	not designated (ORF 67)	56	0.934289			3102.09	LLKPRCNPA	F3L	349	1.16438			3102.09	ILKKLSPYF	F3L	39	1.18086			3102.12	RMFGSKPTF	E9L	995	0.206423
	3102	RFKKESSLA	J1R (VACWR093)	112	0.305604			3102.04	HLSNYIVSI	G4L (VACWR081)	65	0.986879			3102.07	MLKLFTHDI	D12L (VACWR117)	60	1.18677			3102.08	NQYLLTMFF	J1R (VACWR093)	4	1.21049			3102.13	SQTIELIAF	A29L	136	0.206865
	3102.02	VVKATYLLK	O1L	126	0.320878			3102.05	KTINYSFFL	A2L (VACWR120)	148	1.00584			3102.07	NLRCHSAHV	G7L (VACWR085)	77	1.24325			3102.08	FIRYRMHPM	(VACWR061)	154	1.22424			3102.11	LLFYTRHRF	F ORF C	10	0.212677
	3102.02	KSKNINIEV	K4L (VACWR035)	298	0.324725			3102.04	RTIYNETSI	B4R (VACWR186)	336	1.03194			3102.1	SMISRHCCI	A3L	615	1.25216			3102.12	KLNNVFYVF	B10R (VACWR192)	126	1.24952			3102.12	LSIFFYSSF	B16R (VACWR197)	9	0.218308
	3102.01	CVRLNNPVI	M1L (VACWR030)	336	0.331877			3102.04	RVRNIIASI	B4R (VACWR186)	503	1.04281			3102.06	EPIKHKYPL	A55R (VACWR180)	537	1.27967			3102.13	VSFSPSLTF	B ORF C	59	1.26582			3102.13	IMTSGVIPF	A ORF J	48	0.223628
	3102.01	KVKNVHIGG	A51R (VACWR177)	38	0.33861			3102.03	RQIFIHYSV	F ORF C	70	1.04814			3102.06	MMKWIISIL	A43R (VACWR168)	3	1.28031			3102.09	MSIMPVLAY	A43R (VACWR168)	13	1.37589			3102.12	IMFSKSLNF	C4L	119	0.227553
	3102.01	HVKAFYKFI	C1L (VACWR027)	203	0.346533			3102.03	STFSISSIF	G ORF A	82	1.05128			3102.09	FIAKHFLEL	F3L	147	1.3085			3102.09	SIISLFYTF	F12L	579	1.37708			3102.11	SQYLSRVSL	A24R	237	0.235461
	3102.02	RFRFRSVYG	E9L	742	0.357765			3102.05	RVYVGNVAW	A44L	216	1.0882			3102.06	YLMNRFKNI	B18R (VACWR199)	312	1.34576			3102.08	QIVAYFSEF	G8R (VACWR086)	12	1.38389			3102.12	RQFYNANVL	C2L (VACWR026)	250	0.236642
	3102.02	RQKKISILV	H4L	124	0.361737			3102.05	KIFFRPTTI	D13L (VACWR118)	484	1.09414			3102.09	MVHIYFVSL	B19R (VACWR200)	6	1.3548			3102.09	YLFNAIETM	F4L (VACWR043)	124	1.41451			3102.1	ALLELFNAF	D2L (VACWR107)	113	0.241367
	3102.03	KTMMINPFM	A47L (VACWR173)	92	0.36292			3102.04	KMFSNNVLI	E9L	539	1.10704			3102.06	MPAYIRNTL	J6R (VACWR178)	303	1.36553			3102.08	EMILSTSSM	E ORF F	52	1.47753			3102.13	LKYYYSNSY	H4L	697	0.242174
	3102.02	RVKQISIST	F16L (VACWR055)	71	0.369689			3102.04	AIMFFPRTI	E2L (VACWR058)	451	1.12584			3102.05	SIHEKFWPL	J6R (VACWR178)	171	1.36751			3102.13	LQNSVVLQF	G ORF B	62	1.51875			3102.12	IQHNFTQIA	not designated (ORF 109)	84	0.251273
	3102.03	RTKLMSNIK	A47L (VACWR173)	84	0.380873			3102.03	KSYTIRVFF	not designated (ORF 67)	4	1.14173			3102.08	LLYAHINAL	A47L (VACWR173)	169	1.37948			3102.13	ALRPSSQVF	not designated (ORF 231)	68	1.53475			3102.11	FQYVSYSNF	A24R	33	0.261402
	3102.02	RLKDYQHFV	D11L (VACWR116)	30	0.394313			3102.03	MLFYMDLSY	A31R (VACWR154)	75	1.22739			3102.09	YIRFRKNHI	C4L	207	1.44082			3102.04	MQSYNSVPI	A37R (VACWR160)	234	1.55522			3102.11	AKSKFPRSM	L4R (VACWR091)	33	0.26184
	3102.02	KTRLSEMLS	E9L	847	0.446581			3102.13	IIFMNLYSF	A ORF R	48	1.25262			3102.07	YLRTKPASA	I4L (VACWR073)	736	1.48978			3102.08	LIIKSDHEF	E7R (VACWR063)	60	1.55574			3102.11	SKYAGINIL	L4R (VACWR091)	174	0.271641
	3102.02	RTRYLPSLV	E ORF A	60	0.485436			3102.04	RIFFGKTSI	O2L (VACWR069)	72	1.32354			3102.07	MMRNRTKPI	F16L (VACWR055)	86	1.49715			3102.11	SMKTVFQVF	J4R (VACWR096)	56	1.57897			3102.13	HMAYSFQTF	B ORF C	23	0.279485
	3102.02	KVKWLQNSV	G ORF B	58	0.497157			3102.04	YLFSQNYSF	F5L (VACWR044)	215	1.39458			3102.08	LIGARRTSF	D9R (VACWR114)	46	1.50782			3102.09	IIIPFIAYF	M1L (VACWR030)	374	1.59582			3102.11	YMSSEPIIF	D1R (VACWR106)	409	0.304845
	3102.12	YQSLSPPPF	E9L	47	0.503268			3102.04	KTLSPAHLI	M1L (VACWR030)	225	1.39582			3102.08	NLIIHTAAL	A44L	70	1.55047			3102.08	MERFNCSSF	A ORF C	117	1.62626			3102.12	IMFAKTLDF	C10L (VACWR209-VACWR010)	131	0.311203
	3102.01	KVYINHPFM	C12L (VACWR205)	325	0.517936			3102.03	ITLHLACGF	A18R	109	1.4166			3102.07	DLRRRFDTF	F13L (VACWR052)	159	1.58317			3102.12	FANPLSNPF	E9L	714	1.66474			3102.12	FSGSFASIF	F4L (VACWR043)	167	0.31893
	3102.01	MQKCYFSYK	A35R (VACWR158)	54	0.527555			3102.03	ATALILVSF	D ORF F	37	1.42377			3102.1	RIRNKFMFI	A26L	175	1.58386			3102.11	SLNTSTLGF	C ORF D	13	1.67829			3102.11	RLNPEVSYF	D1R (VACWR106)	548	0.320889
	3102.02	SAKNSWLNL	F13L (VACWR052)	172	0.574766			3102.04	VLYNNVVEF	E2L (VACWR058)	47	1.45667			3102.07	FALLKFTYL	not designated (ORF 220)	14	1.59196			3102.13	FMNKHILSY	I7L (VACWR076)	210	1.67859			3102.13	LQAKSGSSL	D ORF D	38	0.326885
	3102.01	ATARSSPEK	K2L (VACWR033)	333	0.584383			3102.03	LLLWFNYLF	I8R (VACWR077)	198	1.45779			3102.08	TVYAKFASL	A41L	93	1.64734			3102.07	SSKVFLKAF	F10L (VACWR049)	189	1.70607			3102.11	LSFLSRVFF	A ORF D	80	0.329954
	3102.01	KVMFVIRFK	C5L (VACWR023)	158	0.597137			3102.04	TLWAIINTI	K2L (VACWR033)	159	1.52215			3102.07	TLKQRLTNL	A27L	46	1.74675			3102.08	LLKDRNELF	A8R (VACWR127)	252	1.82191			3102.11	RQVVDFFKF	A20R	207	0.344411
	3102.02	RTKPISMYF	F16L (VACWR055)	90	0.598811			3102.04	KSINVEYRF	B1R (VACWR183)	90	1.53321			3102.08	SMFTLRHII	A38L	179	1.81061			3102.02	KSHAAYIDY	D11L (VACWR116)	3	1.84265			3102.12	KKSSTLLTF	C14L (VACWR206)	121	0.360477
	3102.01	MTRLPILLL	A56R (VACWR181)	1	0.646466			3102.03	KILLVAVSI	A ORF C	42	1.5462			3102.06	TMKERRPIL	A24R	871	1.83287			3102.08	KSKKYEGPF	D1R (VACWR106)	348	1.86399			3102.07	SSKVFLKAF	F10L (VACWR049)	189	0.36946
	3102.02	KVKNHIPNI	A7L (VACWR126)	328	0.684315			3102.04	RLANNKVTI	O2L (VACWR069)	9	1.54855			3102.07	EKMRRERAA	A21L (VACWR140)	24	1.84434			3102.09	VMTKWCAPF	C8L (VACWR020)	67	1.86468			3102.13	YQHFVARVF	D11L (VACWR116)	34	0.399523
	3102.01	RTHTALIFL	A42R (VACWR167)	98	0.704777			3102.03	KLFNIAQRI	D5R (VACWR110)	325	1.58196			3102.06	SNKRKVLAI	D1R (VACWR106)	589	1.85221			3102.1	MENVYISSY	E4L (VACWR060)	1	1.97318			3102.11	VKVKEENTF	A20R	264	0.415411
	3102.02	TLRAAMISL	A27L	88	0.71494			3102.04	MLNYVDYNI	B15R (VACWR196)	135	1.59316			3102.06	NKKYRCMAL	A46R (VACWR172)	176	1.87393			3102.1	EEISTSLSF	H4L	90	2.05448			3102.12	KMTRVFNKF	C14L (VACWR206)	134	0.431257
	3102.02	RTICTLPYL	E2L (VACWR058)	457	0.738917			3102.04	RTENFVLSI	E2L (VACWR058)	656	1.62671			3102.07	MFGTRKNSF	D13L (VACWR118)	349	2.04426			3102.08	LQIFSNSVG	I8R (VACWR077)	132	2.07607			3102.12	ISTYPGNTF	F12L	243	0.479041
	3102.01	KYKPVYSYV	N2L (VACWR029)	145	0.740878			3102.03	KLNKMTVEL	J6R (VACWR178)	1120	1.68611			3102.07	RPKIKTNDI	A16L (VACWR136)	364	2.11367			3102.08	LAKKTLAPF	J6R (VACWR178)	832	2.13565			3102.12	QLYSTLLSF	B15R (VACWR196)	49	0.565612
	3102.01	MVRLPYKDA	K2L (VACWR033)	219	0.763161			3102.03	ATAGLHLGF	F ORF A	3	1.69083			3102.07	EALYYVHSL	D12L (VACWR117)	254	2.11576			3102.08	YMATTILEM	H6R (VACWR104)	274	2.17264			3102.11	VLFLQQSIF	J3R (VACWR095)	283	0.610391
	3102.02	TFRERYSYK	A6L (VACWR125)	362	0.885331			3102.04	HTILYNNTI	A55R (VACWR204)	84	1.88588			3102.06	CIKSHSVSL	C9L	420	2.30384			3102.1	NIFPFFVAF	not designated (ORF 231)	11	2.17589			3102.12	SMWYIPNVF	C19L (VACWR211-VACWR008)	11	0.722438
	3102.03	KHKIFSPFK	(VACWR061)	166	0.886088			3102.05	ATIWRSLSI	G ORF B	36	1.89106			3102.07	GFMRFFQLL	A10L (VACWR129)	473	2.39521			3102.12	SLNSIFNTF	E ORF B	31	2.22142			3102.04	MQSYNSVPI	A37R (VACWR160)	234	0.726003
	3102.02	HTRDPQNAA	A10L (VACWR129)	319	0.907046			3102.03	KTLKYSNKI	D ORF F	57	1.90824			3102.07	EAKRKLTEL	A26L	429	2.45628			3102.08	MLNTYGEGF	J6R (VACWR178)	1168	2.2535			3102.13	FMNKHILSY	I7L (VACWR076)	210	0.742726
	3102.02	HSRASPRIG	A3L	173	0.931598			3102.05	MTMNIVNFF	A29L	257	1.93363			3102.06	SLKIMIQSM	B4R (VACWR186)	398	2.48616			3102.1	SMINYYNEM	A10L (VACWR129)	858	2.2647			3102.11	CLNNSLMSF	C ORF E	38	0.768173
	3102	KIKSPIYYK	I ORF A	36	0.932811			3102.03	KIDFLFFII	G ORF A	59	1.97894			3102.07	LPMLYFLYV	H1L	133	2.51235			3102.09	LLYTANFTF	B8R (VACWR190)	145	2.43485			3102.11	SQIITLTAF	D10R (VACWR115)	29	0.791358
	3102.02	KQRLTNLEK	A27L	48	0.951452			3102.05	KINNFANEF	H4L	345	2.08475			3102.08	CPRRYLHRL	A ORF Q	5	2.66146			3102.09	LTFDYVVTF	E9L	254	2.45094			3102.11	FKVLDGSPI	I8R (VACWR077)	246	0.822251
	3102.02	SVKCTHPLV	A3L	162	0.968577			3102.03	RTIFNFHLI	A23R (VACWR143)	17	2.09662			3102.07	SNKYRIKSV	F12L	448	2.66722			3102.1	ALLELFNAF	D2L (VACWR107)	113	2.48837			3102.12	IQRTYSSSI	N2L (VACWR029)	45	0.830823
	3102.03	AAKGASMTL	A48R	103	0.998797			3102.03	KQNMLHVII	A5R (VACWR124)	110	2.12642			3102.07	SKKTRISDL	not designated (ORF 218)	161	2.76266			3102.12	YMVVDGSVM	A51R (VACWR177)	214	2.53309			3102.11	SQVKCCHYF	A23R (VACWR143)	87	0.920268
	3102.02	RARYKKMLK	E9L	634	1.04627			3102.03	KLSFLSRVF	A ORF D	79	2.23025			3102.07	NISKKFSAI	D13L (VACWR118)	360	2.76269			3102.09	YFIKHVLAF	F4L (VACWR043)	57	2.53783			3102.13	YQYIFLSFF	G1L (VACWR078)	449	0.944157
	3102.02	KYRYGTFLY	F9L	203	1.07993			3102.04	KMSILGVSI	C14L (VACWR206)	110	2.36685			3102.09	SMHFYGWSL	I4L (VACWR073)	720	2.8554			3102.1	CMLTEFLHY	(VACWR050)	259	2.71945			3102.13	KKYNVRYVF	H4L	205	1.01927
	3102	KVSPPSLGK	I8R (VACWR077)	72	1.12491			3102.03	AIMMILSTI	A34R (VACWR157)	20	2.4547			3102.07	ALLSRFFNM	A26L	123	2.96641			3102.12	KIYNVTNPF	F4L (VACWR043)	270	2.7279			3102.11	SKVFFGPIY	A24R	1006	1.0278
	3102.02	HVKSTLNNA	A3L	151	1.15339			3102.04	ITYWSRFTI	C14L (VACWR206)	86	2.4893			3102.07	FVKRKKLDI	H4L	298	2.98458			3102.08	VLFEVFVVF	L5R (VACWR092)	32	2.85903			3102.12	CMSNSRLSF	F9L	55	1.03645
	3102.02	TTKDYFSFK	E1L	347	1.23401			3102.09	MLFYLEEPI	B26R (VACWR212-VACWR007)	1	2.51764			3102.07	SFKFRPGSL	A16L (VACWR136)	92	2.9886			3102.08	LSRVFFCVY	A ORF D	83	2.90968			3102.12	MKITRPRHF	C5L (VACWR023)	194	1.0439
	3102.02	MSRRYSREK	D8L (VACWR113)	294	1.31973			3102.04	MQSYNSVPI	A37R (VACWR160)	234	2.52084			3102.08	FRRLRKGSI	D9R (VACWR114)	88	3.01469			3102.12	QLYSTLLSF	B15R (VACWR196)	49	3.00142			3102.12	YMVVDGSVM	A51R (VACWR177)	214	1.04677
	3102.02	GTKIALLEL	D2L (VACWR107)	109	1.34462			3102.11	LLFYTRHRF	F ORF C	10	2.57553			3102.07	LFMSHVKSV	D12L (VACWR117)	208	3.07577			3102.13	FSIYSVSCF	B ORF B	44	3.10403			3102.11	VSFNRVVIF	F ORF D	63	1.05896
	3102.02	AIRAGYSIV	F12L	521	1.42854			3102.03	SVNSFTLLI	A ORF C	91	2.63396			3102.07	ELKEKSVKF	D11L (VACWR116)	360	3.19917			3102.08	LVKSSILTL	not designated (ORF 9)	3	3.12166			3102.13	VSFSPSLTF	B ORF C	59	1.2215
	3102.02	KVIVRNLNK	I4L (VACWR073)	470	1.44502			3102.11	WQFAIHYSF	D1R (VACWR106)	677	2.75364			3102.08	RNIARHLAL	H3L (VACWR101)	96	3.24776			3102.12	MMSMYGKAF	B14R (VACWR195)	166	3.18029			3102.11	FKFNSQVSI	A8R (VACWR127)	129	1.24399
	3102.03	MSRKFMQVY	B17L (VACWR198)	1	1.46393			3102.03	RSFEIINVL	D4R (VACWR109)	193	2.90233			3102.07	MLMNHVANF	A3L	595	3.33215			3102.08	FIIKSSYVF	J6R (VACWR178)	557	3.23772			3102.13	RKYGCGNMF	A26L	137	1.25172
	3102	HTKIDSMFL	I8R (VACWR077)	316	1.46616			3102.05	KTIFLSEPY	H4L	392	2.90484			3102.08	ATIQRFSSL	A47L (VACWR173)	41	3.34899			3102.1	RLYSIFLIF	C ORF E	10	3.35894			3102.11	RQMVNDMIF	D3R (VACWR108)	154	1.25494
	3102.01	VTKESHQIK	A50R (VACWR176)	121	1.50744			3102.04	YMMNIYLNF	G1L (VACWR078)	289	2.93423			3102.05	MRFKKESSL	J1R (VACWR093)	111	3.40895			3102.08	SMKYLMLLF	C11R (VACWR210-VACWR009)	2	3.84793			3102.13	LKTTFVHPF	A10L (VACWR129)	40	1.32023
	3102.03	KVKKKYAIG	(VACWR090)	268	1.55427			3102.05	RLMSINRGF	D11L (VACWR116)	588	2.99758			3102.07	MLILNFCKL	G ORF B	48	3.91699			3102.09	LSSQMTSTF	I3L (VACWR072)	67	3.9659			3102.13	SQIETGTPF	I4L (VACWR073)	396	1.33536
	3102.03	GSRKSSSIL	(VACWR050)	15	1.586			3102.04	ITYPKALVF	K6L (VACWR038)	19	3.02982			3102.07	EIKPKFCLI	A16L (VACWR136)	54	4.00527			3102.03	KTIYAVDSF	A18R	260	4.04869			3102.1	FAAMIIRSF	C11R (VACWR210-VACWR009)	10	1.33554
	3102.01	KMRDTLPAK	B19R (VACWR200)	36	1.58932			3102.04	IVYGRSNAI	B6R (VACWR188)	27	3.15254			3102.07	YLLSLFSTL	A32L (VACWR155)	34	4.02709			3102.1	LAIPATEFF	A27L	12	4.16927			3102.12	ILHHHRNVF	O1L	435	1.33927
	3102.02	MTIREFPRK	A10L (VACWR129)	452	1.59683			3102.04	IIWKGIYTY	I6L (VACWR075)	333	3.28786			3102.01	KVYGRYSAV	B14R (VACWR195)	67	4.18286			3102.09	KIRCEITSF	F5L (VACWR044)	133	4.28204			3102.12	NKMLTITSF	F16L (VACWR055)	188	1.4314
	3102.01	HIKNDFMIK	A51R (VACWR177)	21	1.6098			3102.03	NMFNISFRF	A ORF L	45	3.60105			3102.08	HLKHHKQCV	B ORF E	20	4.5197			3102.1	FINSTCYVF	A10L (VACWR129)	391	4.34514			3102.13	YQTSVSQVA	A26L	156	1.45236
	3102.01	KFRPLMIFM	not designated (ORF 67)	22	1.80529			3102.03	IVYSLVTTI	not designated (ORF 9)	23	3.60617			3102.06	HLRVLFSIF	A34R (VACWR157)	89	4.66037			3102.1	RSIRKFNTM	A28L	101	4.38074			3102.11	IKENSIYSF	A39R	387	1.45913
	3102.01	KTSSGRMPV	B18R (VACWR199)	88	1.96463			3102.05	RTSFAFQAI	D9R (VACWR114)	51	3.78986			3102.07	ELKLFNVTL	A10L (VACWR129)	84	4.68731			3102.1	SLIYLCTFM	A38L	7	4.45186			3102.11	SQFTCSLAV	A8R (VACWR127)	236	1.47109
	3102	GNRGSTSFK	D ORF B	42	2.04326			3102.12	KIYNVTNPF	F4L (VACWR043)	270	4.25707			3102.07	NRMEIFLVL	A ORF B	36	4.85488			3102.1	LLKYAGLTI	A47L (VACWR173)	206	4.53475			3102.11	KKMTCGQPL	A18R	15	1.5117
	3102.01	KVREHTFVK	A20R	257	2.12431			3102.04	NQLYLTVSF	G1L (VACWR078)	249	4.28775			3102.06	EKIIHFLTI	A45R (VACWR171)	112	5.04475			3102.12	RLYSEGLSI	F14L (VACWR053)	4	4.53705			3102.13	MKYCSYQSF	A6L (VACWR125)	66	1.55303
	3102.01	AVKDVTITK	A8R (VACWR127)	79	2.16384			3102.04	VINYFNRMF	F10L (VACWR049)	224	4.33681			3102.08	RMRFKKGAV	(VACWR184)	182	5.38758			3102.13	LQAKSGSSL	D ORF D	38	4.60513			3102.11	AKTSTLIFF	H2R	27	1.56323
	3102.02	NARLMRALK	A3L	555	2.22335			3102.04	LTLDIFYLF	A39R	29	4.4089			3102.07	NIMNKLNIV	A3L	130	5.74246			3102.09	FSFKKCLVY	E1L	352	4.66516			3102.13	FKNLATSIY	A10L (VACWR129)	771	1.57141
	3102.01	ISRSRRLFA	A8R (VACWR127)	35	2.23033			3102.04	ILPVIFLSI	B16R (VACWR197)	3	4.49139			3102.06	YPFFRKLVL	not designated (ORF 108)	86	5.86868			3102.09	RSISRTENF	E2L (VACWR058)	652	4.77749			3102.11	IKSYTIRVF	not designated (ORF 67)	3	1.58968
	3102.03	KVYIGYCMA	D9R (VACWR114)	156	2.60249			3102.05	KTMAPVHTY	H4L	615	4.55809			3102.06	FSKKKVCFV	J6R (VACWR178)	144	5.98029			3102.03	KTMAVTYEL	C ORF A	53	5.51361			3102.12	KKNNRVLCF	E2L (VACWR058)	489	1.59251
	3102.01	KGFYASPSV	A18R	47	2.68383			3102.04	MTMKMMVHI	B19R (VACWR200)	1	4.75379			3102.08	SYLRKFSAL	(VACWR064)	112	5.98415			3102.08	GVFYRPLHF	A24R	25	5.54369			3102.12	SKFVYVSVM	K4L (VACWR035)	231	1.63802
	3102.02	KSIEQHPVV	A30L (VACWR153)	56	2.70918			3102.12	SMWYIPNVF	C19L (VACWR211-VACWR008)	11	5.10123			3102.07	NPGARNARL	A3L	550	6.19266			3102.1	MIKNLTQLF	(VACWR082)	211	5.71853			3102.11	VEVEPGSSF	A18R	33	1.66815
	3102.02	RAREQISNL	not designated (ORF 218)	104	2.73315			3102.04	LTFNPNFEI	B18R (VACWR199)	241	5.1703			3102.08	EMKINRQIL	H3L (VACWR101)	222	6.74427			3102.11	LSYYVVYVF	D1R (VACWR106)	833	6.42127			3102.02	KSHAAYIDY	D11L (VACWR116)	3	1.67389
	3102	KGRRQYFYG	H6R (VACWR104)	65	2.85141			3102.03	MTCGQPLSL	A18R	17	5.56965			3102.06	FFLQRLYFL	A8R (VACWR127)	57	6.7998			3102.05	ITAHLVNSL	B ORF D	45	6.45234			3102.12	YAFSKYMSF	B18R (VACWR199)	442	1.77748
	3102.02	KMRRERAAY	A21L (VACWR140)	25	3.0411			3102.04	RLINNRVLF	E9L	776	5.67793			3102.09	GERYYFAYI	E9L	925	6.86615			3102.12	EQYKTESFF	F6L (VACWR045)	63	6.57561			3102.12	IKRVSSSDF	E ORF B	55	1.7916
	3102.02	ASKFVYVSV	K4L (VACWR035)	230	3.09644			3102.09	SIISLFYTF	F12L	579	5.7113			3102.08	CINVRRCAL	B17L (VACWR198)	52	6.94179			3102.1	LGRANITHF	A32L (VACWR155)	149	6.73048			3102.12	EQYKTESFF	F6L (VACWR045)	63	1.80702
	3102.03	KVKKLNRCA	B17L (VACWR198)	132	3.1202			3102.04	GTHYQNHGF	F13L (VACWR052)	332	6.02412			3102.07	LLKMPFRMV	A32L (VACWR155)	14	7.12053			3102.08	RLIVLFEVF	L5R (VACWR092)	29	6.84939			3102.13	SQVSSTELF	H4L	474	1.83608
	3102.02	KGKAAAFAK	E9L	379	3.12703			3102.03	ALATFTVNI	A24R	94	6.07571			3102.07	DQLSKFRTL	D8L (VACWR113)	194	7.40027			3102.08	GLYCYFTHL	D1R (VACWR106)	274	6.87729			3102.13	SQQNSDSIF	D9R (VACWR114)	61	1.87519
	3102.01	ATFTVNIFK	A24R	96	3.13015			3102.04	RISRFANLI	A51R (VACWR177)	78	6.23352			3102.09	MCIKYTACM	B4R (VACWR186)	422	7.75498			3102.1	ELCGAFLFY	A38L	169	7.47412			3102.12	FANPLSNPF	E9L	714	1.92143
	3102	KSRRLNLFS	E6R (VACWR062)	447	3.28473			3102.03	SIIFINYTM	G6R (VACWR084)	15	6.51513			3102.05	YLRDHFYNL	J3R (VACWR095)	77	8.30861			3102.08	KLRQIVAYF	G8R (VACWR086)	9	7.59135			3102.11	IKYMIGNFM	A18R	436	2.15697
	3102	LYRPNIPLK	J4R (VACWR096)	152	3.45008			3102.09	LLYTANFTF	B8R (VACWR190)	145	6.72152			3102.07	EPKISLLPL	A1L (VACWR119)	99	8.53353			3102.09	MMIDDFGTA	K6L (VACWR038)	69	7.60446			3102.13	YKVFTDISM	A10L (VACWR129)	801	2.18959
	3102.02	SIKRSNVFA	D13L (VACWR118)	15	3.56176			3102.13	KMSFLPIIF	A7L (VACWR126)	485	6.72398			3102.09	YIKFIFLQM	F10L (VACWR049)	279	8.58373			3102.09	MMSCISCIF	not designated (ORF 67)	66	7.62341			3102.11	TKFTDFQDF	J1R (VACWR093)	73	2.22989
	3102.01	ATKNGNIFV	A40R	133	3.85099			3102.03	KTIYAVDSF	A18R	260	6.78419			3102.07	SLNTKFKTL	A26L	102	8.68794			3102.1	KAYLYTEYF	A26L	175	7.64879			3102.11	LRFLEKTSF	A31R (VACWR154)	8	2.23275
	3102	RTKIPLSKV	D1R (VACWR106)	77	4.13134			3102.12	IMFAKTLDF	C10L (VACWR209-VACWR010)	131	6.82392			3102.07	RIRRFRRPM	O1L	329	8.9464			3102.1	LIITKVFSF	A38L	199	7.68026			3102.12	FMTNFSMVY	C12L (VACWR205)	314	2.26711
	3102.03	HTSARLHSL	A38L	70	4.14905			3102.1	RLYSIFLIF	C ORF E	10	6.87305			3102.06	MLKLQKCVM	A ORF L	70	9.25757			3102.08	LMNKENAEM	E7R (VACWR063)	13	7.70322			3102.11	SKSRRLNLF	E6R (VACWR062)	446	2.36499
	3102.07	RIRRFRRPM	O1L	329	4.4064			3102.05	KLYTIVSTL	E10R (VACWR066)	33	7.12558			3102.06	DKRMKSLAM	H7R	4	9.85605			3102.1	NMRDLIVTF	A6L (VACWR125)	355	8.26539			3102.12	YQNHGFVSF	F13L (VACWR052)	335	2.43426
	3102	RFRTVLISK	K ORF A	47	4.59706			3102.13	LQNSVVLQF	G ORF B	62	7.33281			3102.05	FPRSMLSIF	L4R (VACWR091)	37	9.88115			3102.12	YAFSKYMSF	B18R (VACWR199)	442	8.99723			3102.11	ILHSDYQLF	A33R (VACWR156)	111	2.43577
	3102.02	RSYMSFWCK	G1L (VACWR078)	63	4.7409			3102.05	STMDVNHPI	D13L (VACWR118)	510	7.42663			3102.07	SNSNRLMSI	D11L (VACWR116)	584	10.1227			3102.08	MIFFNPVSF	A ORF D	1	9.43499			3102.13	KMAADRGAF	I4L (VACWR073)	691	2.50322
	3102	RIRQGKFIK	J6R (VACWR178)	347	4.79661			3102.08	VLFEVFVVF	L5R (VACWR092)	32	7.80779			3102.07	SIFIRMLIL	G ORF B	43	10.1854			3102.1	MQKFTILEY	G7L (VACWR085)	324	10.1919			3102.13	RKVKSYNYM	A3L	267	2.5807
	3102	HQHLAIMFK	G8R (VACWR086)	165	4.9923			3102.04	VLNFKEYTI	B7R (VACWR189)	53	8.05025			3102.06	SLREISNIV	B4R (VACWR014)	94	10.2234			3102.06	FPKNDFVSF	B8R (VACWR190)	70	10.4063			3102.12	MMSMYGKAF	B14R (VACWR195)	166	2.61372
	3102.01	RYRQRLISL	B4R (VACWR186)	512	5.17822			3102.04	KVVIFFNTI	O1L	573	8.27558			3102.06	SVYIRPTSL	A57R (VACWR182)	74	10.717			3102.1	LIRPKILSM	A10L (VACWR129)	851	10.4849			3102.13	KMVYALLLY	(VACWR061)	134	2.72985
	3102.11	RKAYHIIFF	K ORF A	19	5.42401			3102.07	MLMNHVANF	A3L	595	8.28644			3102.08	FFKCFRYVF	A ORF R	17	10.9787			3102.03	ITLTNVVNI	D1R (VACWR106)	48	11.6528			3102.13	LKSPKRCSF	not designated (ORF 200)	11	2.74875
	3102.02	LVKSSFVKK	I1L (VACWR070)	57	5.58707			3102.04	KTINALVYF	A46R (VACWR172)	11	8.73023			3102.1	NSKSRICVI	D11L (VACWR116)	131	11.1966			3102.1	NTNKHMLEF	A ORF S	14	11.8019			3102.13	IKVTAASPM	I3L (VACWR072)	101	2.76701
	3102.02	RVRYLTRNY	F5L (VACWR044)	121	5.6249			3102.05	LTGTFVTAF	H3L (VACWR101)	315	8.81856			3102.05	RRKLLRRPF	not designated (ORF 9)	64	11.2764			3102.1	SINNIDPHF	D9R (VACWR114)	95	12.0317			3102.11	KKMQSYNSV	A37R (VACWR160)	232	2.8104
	3102.13	KYSRSKPAA	G1L (VACWR078)	439	5.71382			3102.03	ILYYLSAKI	I ORF A	63	8.87345			3102.12	SSRRYRCSF	A55R (VACWR180)	282	11.5529			3102.1	EIFKHLVFF	A2L (VACWR120)	132	12.2471			3102.13	KKVYTFFKF	I7L (VACWR076)	351	3.63034
	3102.01	HTHLSNQNL	B3R (VACWR185)	30	5.78274			3102.04	KTLTTTVVL	B19R (VACWR200)	342	9.39535			3102.06	RPLMIFMSG	not designated (ORF 67)	24	12.1625			3102.09	VSVNNVCHM	C19L (VACWR211-VACWR008)	29	13.9119			3102.11	KQPEGVILF	D1R (VACWR106)	372	3.65084
	3102	IIKSPYMFA	C ORF A	34	6.42386			3102.05	KINMQTLLF	not designated (ORF 220)	245	10.1098			3102.09	ELRDYFEQI	O2L (VACWR069)	56	12.564			3102.1	LSKNTFYLF	G1L (VACWR078)	537	14.2825			3102.12	IQFMHEQGY	B1R (VACWR183)	135	3.66039
	3102.02	KTRIRNLKR	not designated (ORF 218)	74	6.51586			3102.05	KTIYLLSLF	A32L (VACWR155)	31	10.387			3102.07	SLIPRLVDF	A10L (VACWR129)	298	12.7392			3102.03	YTLYKKLSF	A ORF D	74	14.347			3102.12	LQYVHINEL	C12L (VACWR205)	183	3.66495
	3102.03	TTKATTQIA	L1R (VACWR088)	167	6.52515			3102.04	LLLFHSYAI	B19R (VACWR200)	16	10.6213			3102.1	LIAKSSSVI	A ORF Q	94	12.9743			3102.1	ANITHFCSF	A32L (VACWR155)	152	15.0743			3102.11	LKSVETSSL	F ORF C	51	3.76654
	3102	KVFVPAPFG	I8R (VACWR077)	470	6.64233			3102.03	VTLNISSKF	D6R (VACWR111)	320	10.6496			3102.12	ILHHHRNVF	O1L	435	13.04			3102.05	FVRWLHRAL	C ORF C	56	15.8824			3102.12	LMVSGPNVV	O1L	96	3.80722
	3102.01	KIKAGPRYV	A50R (VACWR176)	155	6.93273			3102.03	KLIEPVNAI	D1R (VACWR106)	316	10.832			3102.07	MLMEVFPQL	A7L (VACWR126)	159	13.1258			3102.09	LLFDSNEPI	F10L (VACWR049)	314	15.9363			3102.11	SMKTVFQVF	J4R (VACWR096)	56	3.81747
	3102.02	KIRPTRSVY	D11L (VACWR116)	157	7.24444			3102.04	VMCSISLTY	C4L	139	10.8496			3102.06	SINVKHTSV	B3R (VACWR185)	121	13.3222			3102.13	MSSSQDLSF	A3L	213	15.9524			3102.06	FPKNDFVSF	B8R (VACWR190)	70	4.22939
	3102.02	ISRNKNIFV	H4L	33	7.28439			3102.03	IINKFFEVI	D10R (VACWR115)	169	11.1321			3102.07	NPQTKQMAF	G4L (VACWR081)	77	14.3696			3102.11	VMVTSKPLF	A39R	414	15.9552			3102.11	NLYFCTKSF	F ORF C	61	4.28103
	3102.14	AAMYQYIFL	G1L (VACWR078)	446	7.53845			3102.04	SIINSNVTW	F16L (VACWR055)	160	11.1335			3102.07	FLKIKVTAA	I3L (VACWR072)	98	14.8892			3102.09	SLCKLNNVF	B10R (VACWR192)	123	16.0179			3102.11	WQFAIHYSF	D1R (VACWR106)	677	4.47563
	3102.02	RVHDTNATK	H4L	659	7.65878			3102.05	SIMAFILGI	A14L (VACWR133)	47	11.152			3102.06	FPKNDFVSF	B8R (VACWR190)	70	15.5344			3102.1	AVAKYFSPL	A7L (VACWR126)	654	16.0897			3102.11	KKVCFVNKL	J6R (VACWR178)	147	4.51582
	3102	MVRLTTQGL	E ORF F	39	8.32284			3102.04	IMMILSTII	A34R (VACWR157)	21	11.2628			3102.05	SKLQRHGIL	J3R (VACWR095)	51	15.7359			3102.13	FINMTGNHF	A7L (VACWR126)	215	16.1903			3102.11	IMALIVSIF	H7R	24	4.53129
	3102.01	RYRSGFWII	not designated (ORF 67)	41	8.74977			3102.04	MTLFKSILF	I7L (VACWR076)	365	11.3259			3102.03	YTLYKKLSF	A ORF D	74	16.3436			3102.08	KVKSCLCSF	G8R (VACWR086)	73	16.6555			3102.13	AAFEFINSL	A47L (VACWR173)	138	4.55148
	3102.01	MQRIISLSV	A18R	444	8.81762			3102.1	NIFPFFVAF	not designated (ORF 231)	11	11.6699			3102.06	FNKGHFTRL	A ORF K	27	16.3672			3102.06	RLKQRTPGI	B16R (VACWR197)	170	16.8026			3102.13	FKVTTRRSI	A10L (VACWR129)	532	4.578
	3102.01	GSRVRNIIA	B4R (VACWR186)	501	8.85617			3102.03	VTYELRYTL	C ORF A	57	11.9665			3102.06	SIKMKLVSI	A ORF C	49	16.4798			3102.08	LANTNFFVF	E6R (VACWR062)	56	17.014			3102.1	LSINSSFYF	(VACWR082)	407	4.81113
	3102.03	HFKPPKFRA	E4L (VACWR060)	193	8.8682			3102.04	IIFFIVLIL	I2L (VACWR071)	53	12.283			3102.07	SGMRRQEQI	A12L	172	16.5735			3102.12	LSIFFYSSF	B16R (VACWR197)	9	17.3019			3102.08	VLFEVFVVF	L5R (VACWR092)	32	4.85569
	3102.13	GAKIGCINV	I7L (VACWR076)	310	9.11816			3102.03	MLYGIAQKI	A ORF E	91	12.4067			3102.07	YRIAKFLFM	D2L (VACWR107)	61	16.804			3102.09	MSPCRMFSF	F12L	389	17.3998			3102.12	SLYPNVCIF	E9L	552	4.94846
	3102.02	NVRYVFLYK	H4L	208	9.89211			3102.08	RLIVLFEVF	L5R (VACWR092)	29	12.6566			3102.1	RSIRKFNTM	A28L	101	16.9201			3102.09	ISTKLSCHY	B7R (VACWR189)	105	17.5118			3102.11	FQVFNESSI	J4R (VACWR096)	61	4.9803
	3102.03	SSKFACVLK	B17L (VACWR198)	219	9.94257			3102.04	MYQYIFLSF	G1L (VACWR078)	448	12.9132			3102.06	NALMRRIAV	D5R (VACWR110)	615	17.1494			3102.09	SLKSLYEAF	F12L	370	20.3993			3102.13	FQSMHFTDM	A3L	205	5.12868
	3102.13	RTKSKILFG	G1L (VACWR078)	479	10.0336			3102.04	LTNEIYASI	G1L (VACWR078)	322	12.9516			3102.06	MLLCHKPTL	B4R (VACWR014)	80	18.7109			3102.09	LLKPRCNPA	F3L	349	20.6876			3102.11	VLAYSSSIF	A43R (VACWR168)	18	5.35516
	3102.03	KTKIDIIFA	A14.5L (VACWR134)	27	10.0934			3102.04	ASISSVLTI	B14R (VACWR195)	21	13.3786			3102.03	KTMAVTYEL	C ORF A	53	18.7282			3102.09	MVCPNINAF	B16R (VACWR197)	141	22.0939			3102.12	FTRCAVIPF	B6R (VACWR188)	43	5.40371
	3102.04	IASTLIVTI	A43R (VACWR168)	176	10.1479			3102.04	RHLIFSYAF	C9L	625	13.6017			3102.07	NPSFKRQII	H1L	155	19.5602			3102.1	LIAKSSSVI	A ORF Q	94	22.6306			3102.07	KLLSHFYPA	F10L (VACWR049)	208	5.40645
	3102.06	MFRKKRLFL	D10R (VACWR115)	81	10.3013			3102.04	IIIFFIVLI	I2L (VACWR071)	52	13.7031			3102.06	SRISRFANL	A51R (VACWR177)	77	19.6538			3102.09	NVFKAMETF	C6L (VACWR022)	40	22.8518			3102.12	IHIPQSQLF	A ORF T	73	5.49678
	3102.03	LARRPTPKK	(VACWR050)	23	10.455			3102.03	VTNVIIIVI	A11R	243	13.738			3102.06	NVMKRINCF	H6R (VACWR104)	93	19.8266			3102.09	SGIGTFLHY	A34R (VACWR157)	30	23.3076			3102.13	IMVSEHFSL	A38L	255	5.51151
	3102	KSHAIYWDK	D4R (VACWR109)	131	10.5745			3102.12	SLNSIFNTF	E ORF B	31	13.842			3102.06	YNRDKFKAF	D3R (VACWR108)	204	20.2951			3102.1	SIKNLVSQF	I7L (VACWR076)	173	24.7636			3102.13	WSTSFTNIF	not designated (ORF 265)	23	5.88951
	3102.01	KTKETNRIY	D6R (VACWR111)	512	10.7505			3102.05	KTMTTVYIL	D11L (VACWR116)	61	13.9939			3102.05	SAEMRLLSI	J3R (VACWR095)	205	20.598			3102.1	ASITAFKSM	A26L	21	25.0548			3102.13	LQNSVVLQF	G ORF B	62	6.22625
	3102.02	KVSILHPIS	F10L (VACWR049)	412	10.9002			3102.05	KMSYSSVMI	A47L (VACWR173)	116	14.0788			3102.06	LLRKHTLKI	B7R (VACWR189)	153	20.8009			3102.1	ITYCLVTHM	A17L (VACWR137)	98	25.3039			3102.11	FMASPENVI	D1R (VACWR106)	220	6.38584
	3102	IIKSSYVFK	J6R (VACWR178)	558	10.9844			3102.05	STIANSNII	G7L (VACWR085)	256	14.3057			3102.04	RVRNIIASI	B4R (VACWR186)	503	21.7238			3102.08	AVFMLMETM	H6R (VACWR104)	118	26.0813			3102.11	FTQQALSSF	J6R (VACWR178)	938	6.43137
	3102.01	KSRVERVQV	A24R	851	11.2307			3102.03	GTINRILVI	A18R	320	14.5659			3102.08	ELREIFRRL	D9R (VACWR114)	83	26.5716			3102.13	VIIMAINVF	A17L (VACWR137)	126	26.4635			3102.13	FLFLNINHY	A26L	183	6.46194
	3102.1	LIAKSSSVI	A ORF Q	94	11.233			3102.12	IMFSKSLNF	C4L	119	14.8675			3102.06	HRRLRNKRL	B16R (VACWR197)	163	28.482			3102.1	KQSNTNKHM	A ORF S	11	27.856			3102.12	KKVIGFVSI	N2L (VACWR029)	134	7.49117
	3102.01	KIRSDNIKK	D5R (VACWR110)	568	11.6004			3102.04	VVIFFNTII	O1L	574	15.2194			3102.05	SIKSKSRRL	E6R (VACWR062)	443	29.8525			3102.08	RMNVFNGHL	F ORF C	43	28.0253			3102.12	KIYNVTNPF	F4L (VACWR043)	270	7.54633
	3102.02	KTIWEIPQK	I4L (VACWR073)	679	11.8701			3102.04	ILVIFTVAI	F9L	185	15.3523			3102.06	YNKQSLVSL	B4R (VACWR014)	38	30.1344			3102.1	LTYFCFVAL	B ORF A	24	28.533			3102.11	FMAYTTSHI	G2R (VACWR080)	157	7.58392
	3102.01	MVKNNKIQK	C1L (VACWR027)	1	11.8929			3102.04	HIYFVSLLL	B19R (VACWR200)	8	15.3881			3102.05	ELMYIFAAL	G8R (VACWR086)	33	30.4066			3102.11	KSSPETQQM	E7R (VACWR063)	78	30.4823			3102.13	FSIYSVSCF	B ORF B	44	7.64021
	3102.02	KSHAAYIDY	D11L (VACWR116)	3	12.0245			3102.04	TMLSIILVI	F5L (VACWR044)	294	15.6746			3102.06	SPLSKCVVV	A37R (VACWR160)	107	30.9131			3102.1	MSRGYFEHM	A10L (VACWR129)	866	30.8654			3102.11	IMSLFSTSA	E6R (VACWR062)	360	7.67221
	3102.03	KFKLTLPNK	B17L (VACWR198)	151	12.1663			3102.04	LAMNSVFTF	E ORF D	32	16.1654			3102.06	NNRYRFAFL	D5R (VACWR110)	661	31.1739			3102.09	LLAISAVYF	B14R (VACWR195)	128	31.7986			3102.08	QIVAYFSEF	G8R (VACWR086)	12	7.85196
	3102.01	KSLYSHQLV	A55R (VACWR180)	218	12.3488			3102.13	HMAYSFQTF	B ORF C	23	16.3592			3102.08	YAKSKRMAE	A44L	147	31.1825			3102.09	FSHDHIGHG	K6L (VACWR038)	54	31.9026			3102.11	SMVISLLSM	A33R (VACWR156)	40	7.98212
	3102.02	SIRRNLALK	F9L	195	12.4631			3102.09	LTFDYVVTF	E9L	254	17.2279			3102.06	MFFIRFGKM	H6R (VACWR104)	126	31.9937			3102.13	MMLMIGNYF	A14L (VACWR133)	3	32.9491			3102.11	VMVTSKPLF	A39R	414	8.79985
	3102.01	RVRLRYRSG	not designated (ORF 67)	37	12.6673			3102.04	ITYEKSNNI	E2L (VACWR058)	525	17.5165			3102.08	RILFRKPSL	A44L	291	32.2546			3102.11	ISVLTGSSI	G ORF A	117	34.3926			3102.11	LHAVYSIVF	A39R	5	8.8143
	3102	KSKSRRLNL	E6R (VACWR062)	445	12.6772			3102.05	MTDEQIYAF	J5L	1	17.7382			3102.07	SNKRHRPIG	I4L (VACWR073)	493	33.5097			3102.1	RSFTFKEGF	A15L (VACWR135)	32	34.8607			3102.09	WSIYLSLHY	B4R (VACWR186)	11	8.85459
	3102.01	RTRAINKYS	C1L (VACWR027)	149	12.7095			3102.03	STLIFFVII	H2R	30	17.8691			3102.06	MMKERSTIL	A23R (VACWR143)	355	34.9276			3102.07	RIRRFRRPM	O1L	329	36.2077			3102.11	FQRKPFNNI	J2R (VACWR094)	113	8.90251
	3102.02	TVRDGQLEV	A12L	126	12.8793			3102.05	KINEVVEIF	A2L (VACWR120)	126	19.3639			3102.06	NRHKKFANV	D5R (VACWR110)	761	35.6291			3102.07	KLLSHFYPA	F10L (VACWR049)	208	38.7661			3102.13	WKVLSIMAF	A14L (VACWR133)	43	9.29421
	3102.01	RIRQQLPLY	B3R (VACWR185)	137	12.88			3102.11	RQYMFYKIF	F ORF C	84	19.3883			3102.06	FRRRKRMGF	A24R	552	37.8648			3102.09	SICSKSNPF	A36R (VACWR159)	170	38.7669			3102.12	IEVSSDISF	C4L	63	9.74872
	3102.01	RFKKVYILV	D6R (VACWR111)	64	12.9505			3102.04	KIDNYVVKF	F10L (VACWR049)	103	19.4655			3102.06	SQMERFNCS	A ORF C	115	38.8019			3102.08	LIGARRTSF	D9R (VACWR114)	46	40.1963			3102.13	LKSNADWFF	A ORF I	19	10.22
	3102.01	KSKQLKSFL	K1L (VACWR032)	10	13.2327			3102.04	LVQYIKFIF	F10L (VACWR049)	276	19.897			3102.08	ISESRFQSL	(VACWR039)	117	39.6659			3102.08	MLHNFLPHM	A24R	311	41.0462			3102.11	FKINIFMAF	G8R (VACWR086)	250	10.2684
	3102.02	STSSSYLYA	E ORF B	14	13.3152			3102.04	GTNGISNGI	I4L (VACWR073)	264	20.1048			3102.08	LLKDRNELF	A8R (VACWR127)	252	40.6856			3102.09	LLHRCIYHY	B4R (VACWR186)	173	42.9269			3102.12	LEFNTPFVF	K2L (VACWR033)	342	10.4738
	3102.01	ISRFANLIK	A51R (VACWR177)	79	13.4421			3102.05	AINFKIFNI	A30L (VACWR153)	39	22.1236			3102.07	SDMQKFTIL	G7L (VACWR085)	322	40.9077			3102.03	NMFNISFRF	A ORF L	45	43.4053			3102.13	IIFMNLYSF	A ORF R	48	10.793
	3102.02	KVSSKHQLV	O1L	24	14.0426			3102.05	QILASILSI	A3L	350	22.1846			3102.07	AIKLGFKSL	F10L (VACWR049)	268	41.3329			3102.1	LLKKLNSFG	not designated (ORF 231)	44	44.5451			3102.12	MMVSTENNL	C12L (VACWR205)	175	11.0149
	3102.01	KLRCRNTEA	A57R (VACWR182)	88	14.2422			3102.04	MTNGKINSL	C12L (VACWR205)	118	22.3941			3102.11	LLFYTRHRF	F ORF C	10	46.4379			3102.1	LSANLFESQ	H4L	467	45.0123			3102.13	RGSWATSSF	A47L (VACWR173)	27	11.1893
	3102.01	KGRISYYEM	D6R (VACWR111)	217	14.4516			3102.04	RLNQPVNNI	N1L	58	25.0273			3102.06	MYKSRVERV	A24R	849	46.5062			3102.09	MLFYLEEPI	B26R (VACWR212-VACWR007)	1	45.2528			3102.11	IQTLNGKHF	D6R (VACWR111)	335	11.4484
	3102	RTHFSQPSG	D5R (VACWR110)	627	14.6085			3102.03	LILFISIPF	C ORF D	35	25.3183			3102.08	GLLKKFEFL	(VACWR064)	73	46.8561			3102.09	LVYKKMQSY	A37R (VACWR160)	229	45.7549			3102.11	LMSEETIDF	D6R (VACWR111)	181	11.6627
	3102.01	KIKSSNSSK	A36R (VACWR159)	45	14.6228			3102.05	LLNNYTLKI	A44L	299	25.4416			3102.06	NIMPLFPTF	C9L	377	48.124			3102.09	SEIRWEESF	N1L	87	46.9619			3102.13	ILMIFISSF	A17L (VACWR137)	81	11.969
	3102.01	RVSVSAILL	D10R (VACWR115)	47	14.717			3102.04	VICGLIVGI	A40R	15	25.6073			3102.08	LIPFLILFI	C ORF D	31	49.7656			3102.09	KIKHKGMSF	A31R (VACWR154)	29	47.2505			3102.13	SATYATVPF	A ORF J	65	12.0638
	3102.02	MGRFGYVPY	D13L (VACWR118)	81	14.8833			3102.04	ITVYFRRTI	not designated (ORF 108)	53	25.9682			3102.06	SRRYRCSFA	A55R (VACWR180)	283	52.3907			3102.09	WSIYLSLHY	B4R (VACWR186)	11	48.2674			3102.11	ISSRESVSF	E ORF F	75	12.1221
	3102	ITKINTHLA	(VACWR208)	47	14.9007			3102.03	SLFSLLLVI	not designated (ORF 52)	18	27.5024			3102.07	SMFMSLLPA	K2L (VACWR033)	47	55.552			3102.09	AINNRICVM	A57R (VACWR182)	47	50.6286			3102.03	KIGMFNLTF	A23R (VACWR143)	296	12.6176
	3102	KTLAPFNFL	J6R (VACWR178)	835	15.0494			3102.04	LMDMITLSL	G1L (VACWR078)	395	29.7342			3102.05	SPGIRPRFL	F ORF B	45	55.8961			3102.12	CSAPPGQHM	F9L	127	52.7579			3102.11	SLNTSTLGF	C ORF D	13	13.1349
	3102.01	KWKYENPCK	B5R (VACWR187)	65	15.0905			3102.05	LMYNLLTII	H ORF A	33	30.2538			3102.06	NGLVRLNAF	A24R	804	57.3018			3102.1	LLSRYDEHF	A7L (VACWR126)	207	54.0776			3102.11	KSVEDVSAF	E6R (VACWR062)	490	13.6214
	3102.13	ASKSLKPTK	I6L (VACWR075)	9	15.1401			3102.04	STINICLPY	B4R (VACWR014)	9	31.5295			3102.06	CIVNKFMSF	A49R (VACWR175)	93	60.4823			3102.13	LESQHIISF	A ORF Q	57	57.1265			3102.08	NLITLAVSF	F ORF D	57	15.0204
	3102	HLRDQSIKI	D1R (VACWR106)	517	15.2419			3102.03	SLSAVSVHI	A ORF L	9	33.9094			3102.06	YRKYHVPIM	D5R (VACWR110)	676	61.8656			3102.1	GTIMVSEHF	A38L	253	57.4436			3102.08	LLKDRNELF	A8R (VACWR127)	252	15.7902
	3102.01	TSRNNHLPA	B29R (VACWR215-VACWR004)	69	15.2716			3102.12	RQFYNANVL	C2L (VACWR026)	250	37.2642			3102.08	IMRMRFKKG	(VACWR184)	180	62.4134			3102.09	EIAKYGHSF	F8L (VACWR047)	30	57.6539			3102.11	RLVRPFLVV	A24R	586	15.9208
	3102.03	IVYSLVTTI	not designated (ORF 9)	23	16.0571			3102.04	YIMYNILPI	A55R (VACWR204)	125	39.475			3102.06	RLPNLFHIL	B4R (VACWR186)	55	68.5671			3102.09	LINNGKCTF	F2L (VACWR041)	96	61.9732			3102.12	IKFAAGIII	C6L (VACWR022)	113	16.0863
	3102.01	SVKCQSPPS	C3L (VACWR025)	145	16.8511			3102.05	ALNHLVLSL	D13L (VACWR118)	65	41.4388			3102.07	DIKTKIMVL	O1L	395	72.5316			3102.08	LMYILGTYG	J6R (VACWR178)	676	62.0225			3102.11	SMNTIKQSF	A39R	299	16.5104
	3102.05	KIFFRPTTI	D13L (VACWR118)	484	16.8882			3102.04	ISWMMKLGI	M1L (VACWR030)	165	42.1317			3102.06	ENRLHKECL	D1R (VACWR106)	112	73.2955			3102.09	SMHFYGWSL	I4L (VACWR073)	720	63.0855			3102.13	LMTMNIVNF	A29L	256	16.5507
	3102.01	MTRDPLYIY	K2L (VACWR033)	300	16.929			3102.03	IISVISLVI	A ORF E	53	47.0328			3102.07	LLKFRVESC	E ORF C	10	74.4708			3102.1	LVQYRILPM	G7L (VACWR085)	169	63.3839			3102.12	AEMMAPSMF	K2L (VACWR033)	282	17.2269
	3102.01	HLSNSFFIK	not designated (ORF 67)	122	17.3587			3102.04	SIVFVDVII	A39R	10	58.578			3102.07	MMMKRLMFE	E2L (VACWR058)	422	75.0259			3102.08	LMRSICVSI	A ORF C	78	63.4951			3102.11	RAYMATTIL	H6R (VACWR104)	272	17.5598
	3102.02	KNKESLPML	H1L	128	18.3715			3102.03	AQDFQSLTI	E ORF F	16	67.6472			3102.08	DRRSFFKCF	A ORF R	13	75.7662			3102.09	RMFHFFEHE	F10L (VACWR049)	230	66.9951			3102.11	SSVSPPNVL	A24R	193	18.3075
	3102.09	LFLDIECHF	E9L	163	19.0085			3102.05	IIIPLSVSI	B ORF D	17	69.6459			3102.06	SRFKKVYIL	D6R (VACWR111)	63	76.4134			3102.08	LGFDVVAYF	C ORF D	19	67.3151			3102.03	NMFNISFRF	A ORF L	45	18.5313
	3102.03	MSVISNPSK	A ORF S	1	19.75			3102.08	QIVAYFSEF	G8R (VACWR086)	12	70.4008			3102.05	SIRSMSRSI	C ORF C	24	77.2831			3102.09	MYKKAEASF	F4L (VACWR043)	25	69.3837			3102.11	LSYYVVYVF	D1R (VACWR106)	833	18.7341
	3102.01	IVRDSMWYI	C19L (VACWR211-VACWR008)	7	19.7633			3102.05	LLMYNLLTI	H ORF A	32	71.7105			3102.08	SGMVFTSPV	B ORF E	33	77.3747			3102.08	MVCHRILTY	A24R	354	69.805			3102.11	NKFFEVIFF	D10R (VACWR115)	171	18.8741
	3102.01	KQKMGPIYA	C3L (VACWR025)	60	21.7794			3102.04	HLYNILNNI	O1L	165	72.6423			3102.06	VLLSKRPSL	B4R (VACWR186)	391	78.0026			3102.09	MVYKLVLLF	M2L (VACWR031)	1	70.5625			3102.13	RQSSCKMAL	A10L (VACWR129)	761	18.8743
	3102.02	MRRERAAYV	A21L (VACWR140)	26	21.8228			3102.04	IASTLIVTI	A43R (VACWR168)	176	73.5211			3102.07	KLLSHFYPA	F10L (VACWR049)	208	81.0474			3102.02	KSIEQHPVV	A30L (VACWR153)	56	70.5767			3102.12	KQKMFSNNV	E9L	537	19.3806
	3102.01	KTYRYAFSK	B18R (VACWR199)	438	22.1275			3102.04	LSNGASLTI	not designated (ORF 108)	36	73.5823			3102.06	WCRLKFHIV	A ORF A	68	81.9086			3102.04	LTIACRVSL	B16R (VACWR197)	238	75.8298			3102.13	SIRCATNIF	not designated (ORF 231)	5	19.6058
	3102.02	CSRCLSLFY	O1L	459	22.1708			3102.03	ITLTNVVNI	D1R (VACWR106)	48	77.1179			3102.06	LMKERISSE	A23R (VACWR143)	36	81.912			3102.09	FAISYCRAF	F12L	587	76.1775			3102.12	RASSGDSSF	E2L (VACWR058)	695	20.6598
	3102.03	YTLYKKLSF	A ORF D	74	22.6794			3102.04	HIIIVALTI	B5R (VACWR187)	279	78.8038			3102.13	FQSMHFTDM	A3L	205	84.4808			3102.09	ISKNAFSCM	E9L	349	78.1993			3102.12	FLSNCEKQF	C2L (VACWR026)	502	21.0282
	3102.02	KTLDISSFY	K4L (VACWR035)	40	23.3379			3102.08	SMFTLRHII	A38L	179	82.8316			3102.11	FRVVKPNSF	A24R	180	90.8682			3102.1	SMISRHCCI	A3L	615	80.7474			3102.12	FHVRRLLKF	E ORF C	5	21.3683
	3102.02	KTFAIIAIV	D8L (VACWR113)	274	23.8596			3102.1	LIITKVFSF	A38L	199	83.9201			3102.05	SLNLRIKIL	I8R (VACWR077)	616	92.0142			3102.08	NLITLAVSF	F ORF D	57	81.1642			3102.08	FIRYRMHPM	(VACWR061)	154	21.6493
	3102.02	KAKTTISNY	A26L	577	24.3599			3102.13	ILMIFISSF	A17L (VACWR137)	81	86.7686			3102.07	FIFLKKNEL	E2L (VACWR058)	703	96.6719			3102.1	LSIFFIVVA	A28L	4	82.3867			3102.13	FSVSFSPSL	B ORF C	57	21.7222
	3102.01	KTSFHIIFL	D5R (VACWR110)	130	25.0548			3102.13	LLYMFPNLF	(VACWR061)	140	89.7961			3102.1	LLKYAGLTI	A47L (VACWR173)	206	104.983			3102.08	TSGKYFSTF	G ORF A	76	85.9605			3102.03	ITLTNVVNI	D1R (VACWR106)	48	21.8025
	3102.02	KAISNARLK	D8L (VACWR113)	14	26.0396			3102.11	ILFYFANGI	A39R	45	92.5307			3102.08	RSMYRIPPF	B17L (VACWR198)	230	157.648			3102.08	LMNNLDTLF	D6R (VACWR111)	288	86.4196			3102.11	AANCFGQHV	A24R	734	21.876
	3102.03	HVFQEYRLK	A29L	126	26.6548			3102.1	LLWFLTGTF	H3L (VACWR101)	311	93.0271			3102.11	SMKTVFQVF	J4R (VACWR096)	56	179.359			3102.1	EIKTGISSF	D11L (VACWR116)	278	89.9181			3102.12	FQQPQFQYL	F15L	86	22.6617
	3102.02	KVRKIISKI	K5L (VACWR037)	108	27.2949			3102.1	KTIARFTYF	B17L (VACWR198)	282	95.2971			3102.1	AVAKYFSPL	A7L (VACWR126)	654	189.891			3102.05	KIFFRPTTI	D13L (VACWR118)	484	93.0906			3102.04	KTINALVYF	A46R (VACWR172)	11	22.703
	3102.03	NMFNISFRF	A ORF L	45	27.2977			3102.04	ITMVNSLTY	B1R (VACWR183)	273	95.7148			3102.08	MVCHRILTY	A24R	354	219.937			3102.08	YISKVFEHV	G2R (VACWR080)	52	94.2712			3102.13	ILHVDILSF	G4L (VACWR081)	32	23.8158
	3102.01	HVYDFEPYY	A8R (VACWR127)	150	27.448			3102.04	LTIACRVSL	B16R (VACWR197)	238	95.8994			3102.08	NLITLAVSF	F ORF D	57	328.5			3102.01	KVYGRYSAV	B14R (VACWR195)	67	94.776			3102.12	CSAPPGQHM	F9L	127	24.0565
	3102.01	HVLMHSPLV	D ORF F	21	29.9876			3102.05	MIMYLVLGI	A9L (VACWR128)	55	97.9815			3102.12	YMVVDGSVM	A51R (VACWR177)	214	390.301			3102.09	MLHCYESYM	A55R (VACWR204)	94	97.0339			3102.13	SNVVCGTTF	A ORF P	48	24.6506
	3102	KSKFPRSML	L4R (VACWR091)	34	31.2866			3102.09	MSIMPVLAY	A43R (VACWR168)	13	99.7866			3102.09	AINNRICVM	A57R (VACWR182)	47	423.785			3102.08	LAKKSYVVF	G ORF A	107	97.3959			3102.11	ISVLTGSSI	G ORF A	117	24.9317
	3102.01	RFRNHMCLV	C4L	186	31.3365			3102.02	KVLSIMAFI	A14L (VACWR133)	44	115.731			3102.11	SMNTIKQSF	A39R	299	449.687			3102.06	FIKNKIHLL	J6R (VACWR178)	353	97.7525			3102.11	SGNRGSTSF	D ORF B	41	25.225
	3102	KNRNSKRSV	J3R (VACWR095)	321	32.7148			3102.07	KLLSHFYPA	F10L (VACWR049)	208	129.014										3102.09	LMFKHLLHP	F4L (VACWR043)	206	103.35			3102.12	KLTSTETSF	B5R (VACWR187)	30	25.4828
	3102.03	ITLTNVVNI	D1R (VACWR106)	48	34.635			3102.12	LSIFFYSSF	B16R (VACWR197)	9	129.489										3102.11	FRVVKPNSF	A24R	180	108.326			3102.09	LMFKHLLHP	F4L (VACWR043)	206	25.959
	3102.01	KAFNHASVK	B14R (VACWR195)	172	34.7286			3102.01	KVREHTFVK	A20R	257	148.742										3102.03	KTLKYSNKI	D ORF F	57	123.606			3102.12	ILAPNPNRF	F4L (VACWR043)	4	26.1333
	3102.02	SALYSYASA	E9L	676	36.7829			3102.1	ALLELFNAF	D2L (VACWR107)	113	166.303										3102.11	FMAYTTSHI	G2R (VACWR080)	157	132.59			3102.08	MVCHRILTY	A24R	354	28.1171
	3102.02	MSLRSTIIK	O1L	337	37.272			3102.05	ITAHLVNSL	B ORF D	45	183.443										3102.04	IASTLIVTI	A43R (VACWR168)	176	156.296			3102.11	FSMLGIWFF	A ORF C	13	28.3532
	3102.03	KTLKYSNKI	D ORF F	57	37.5739			3102.03	YTLYKKLSF	A ORF D	74	194.082										3102.05	IIIPLSVSI	B ORF D	17	298.551			3102.13	LESQHIISF	A ORF Q	57	28.434
	3102.02	KVKDLFNTK	A26L	246	37.7976			3102.07	NLLCHIYSL	I7L (VACWR076)	19	231.672										3102.1	ESKMSFLPI	A7L (VACWR126)	483	358.37			3102.13	FLSEPYSYF	H4L	395	29.3723
	3102.02	KVKFYKREL	A26L	72	41.9005			3102.11	LSYYVVYVF	D1R (VACWR106)	833	279.568										3102.05	SIRSMSRSI	C ORF C	24	362.613			3102.12	FSILFSNNF	A55R (VACWR180)	46	29.7032
	3102	LVKMINHLK	E6R (VACWR062)	482	42.2013			3102.1	AVAKYFSPL	A7L (VACWR126)	654	283.399										3102.02	HVKSTLNNA	A3L	151	366.687			3102.07	RIRRFRRPM	O1L	329	30.2506
	3102.07	FIFLKKNEL	E2L (VACWR058)	703	43.9344			3102.11	SMNTIKQSF	A39R	299	293.414										3102.06	LIRNKRLSL	B12R (VACWR194)	146	455.038			3102.12	TKVMFVIRF	C5L (VACWR023)	157	30.8069
	3102.02	CSRLQTCIK	A ORF O	34	44.0259			3102.05	KTRNVIRNI	A26L	38	319.423										3102.01	KAFNHASVK	B14R (VACWR195)	172	462.914			3102.13	NLYSFTIVF	A ORF R	52	31.2242
	3102.13	IHFMREYWF	A ORF R	29	44.9714			3102.09	MVYKLVLLF	M2L (VACWR031)	1	330.078										3102.08	LIPFLILFI	C ORF D	31	471.025			3102.12	RLYSEGLSI	F14L (VACWR053)	4	31.9331
	3102	RLHSNTILK	I8R (VACWR077)	234	48.5591			3102.12	YQNHGFVSF	F13L (VACWR052)	335	358.675																	3102.13	KQFSRENLL	A32L (VACWR155)	7	32.9509
	3102.02	RVLLLTPEV	A26L	300	48.6605			3102.06	RLKQRTPGI	B16R (VACWR197)	170	366.185																	3102.13	LPTNEFISF	(VACWR064)	120	33.7596
	3102.01	RTYSSSIIA	N2L (VACWR029)	47	49.8435			3102.08	LMRSICVSI	A ORF C	78	380.821																	3102.13	FINMTGNHF	A7L (VACWR126)	215	34.2669
	3102.03	KAKEMNALS	(VACWR184)	144	50.5705			3102.11	SLNTSTLGF	C ORF D	13	416.855																	3102.13	LQISRVNDL	D12L (VACWR117)	45	34.4944
	3102	HQYPANLFY	J6R (VACWR178)	183	50.8297			3102.11	KSSPETQQM	E7R (VACWR063)	78	464.319																	3102.03	KTMAVTYEL	C ORF A	53	34.5918
	3102.01	KTMGSCIQM	B3R (VACWR185)	50	52.3878			3102.01	KVYGRYSAV	B14R (VACWR195)	67	478.103																	3102.11	LATFTVNIF	A24R	95	35.1695
	3102.01	KYFNSRLFG	D5R (VACWR110)	745	56.2702																								3102.12	LHVTDTNKF	not designated (ORF 125)	37	35.5607
	3102.07	NLLCHIYSL	I7L (VACWR076)	19	56.3349																								3102.13	FMYFCEQKL	A9L (VACWR128)	31	35.7432
	3102.02	TARSNNRLA	A32L (VACWR155)	192	57.6037																								3102.13	ILVNQYSHM	A32L (VACWR155)	233	37.4834
	3102	MVLPGAANK	J6R (VACWR178)	1088	58.9069																								3102.03	YTLYKKLSF	A ORF D	74	38.2975
	3102.01	YVKFIYFIK	A22R (VACWR142)	89	60.0552																								3102.12	FYSSFVQTF	B16R (VACWR197)	13	38.8073
	3102.03	HIFYQLANV	B ORF E	80	60.401																								3102.11	ALTKNYLSF	E6R (VACWR062)	91	40.1529
	3102.03	HALRPSSQV	not designated (ORF 231)	67	63.7896																								3102.13	FQVVNPHLL	I4L (VACWR073)	633	40.3834
	3102.02	KVLSIMAFI	A14L (VACWR133)	44	63.9082																								3102.12	NKVLCISFF	E9L	985	41.4425
	3102.03	RNKLSYRNK	E4L (VACWR060)	83	63.9141																								3102.14	KMYACKNDM	A44L	281	42.9358
	3102.02	RALKAYFTA	I1L (VACWR070)	16	66.1569																								3102.12	CAVNTPVSM	A46R (VACWR172)	74	43.0902
	3102.02	HASPTLFNA	I4L (VACWR073)	200	66.3627																								3102.12	KLNNVFYVF	B10R (VACWR192)	126	44.8836
	3102.02	HIKTIAVSV	F12L	221	66.8645																								3102.13	HLIMFEQYF	A10L (VACWR129)	257	45.5068
	3102.02	KALSKLISK	O1L	10	70.0304																								3102.11	FRVVKPNSF	A24R	180	46.8982
	3102.03	KTSHAKVLV	B17L (VACWR198)	159	70.9242																								3102.12	SSMKGENVF	B14R (VACWR195)	9	47.0483
	3102.01	KVFDKSLLY	D6R (VACWR111)	595	71.0048																								3102.09	LFLDIECHF	E9L	163	47.3359
	3102.02	RAIASMIMY	A9L (VACWR128)	50	71.1166																								3102.05	ITAHLVNSL	B ORF D	45	49.9004
	3102.02	CFKPALPTL	A ORF I	58	72.0727																								3102.11	VQSFKINIF	G8R (VACWR086)	247	51.3912
	3102.02	KTSCSKNEA	A10L (VACWR129)	566	72.2244																								3102.09	MCIKYTACM	B4R (VACWR186)	422	51.9184
	3102.11	SQVKCCHYF	A23R (VACWR143)	87	80.6042																								3102.11	METMFFIRF	H6R (VACWR104)	123	52.6063
	3102.1	LTFKACDHI	A26L	223	81.5129																								3102.12	TKTLDISSF	K4L (VACWR035)	39	54.5083
	3102.01	RSHIRKPPS	B19R (VACWR200)	144	82.1583																								3102.12	SSRRYRCSF	A55R (VACWR180)	282	54.528
	3102.01	KISISSLCK	B10R (VACWR192)	118	88.1068																								3102.09	AINNRICVM	A57R (VACWR182)	47	65.1016
	3102.01	KTSSFKISK	A8R (VACWR127)	269	88.1683																								3102.13	SLNECIISF	I6L (VACWR075)	27	66.9202
	3102.02	GTHVLLPFY	D12L (VACWR117)	11	88.6408																								3102.11	LSVPAAIMM	A34R (VACWR157)	15	68.5306
	3102.01	KNKIPFLLL	D6R (VACWR111)	155	92.4642																								3102.02	KSIEQHPVV	A30L (VACWR153)	56	79.6445
	3102.01	LQRGRLPLV	A5R (VACWR124)	93	93.3959																								3102.09	ELRDYFEQI	O2L (VACWR069)	56	80.3
	3102.13	GLRNSLLVA	I4L (VACWR073)	591	93.5691																								3102.13	VGVNHSNTF	B17L (VACWR198)	323	80.6564
	3102.02	LVKESMASL	F12L	363	94.8189																								3102.12	ISSLGILVF	K6L (VACWR038)	46	81.7045
	3102.08	LIPFLILFI	C ORF D	31	97.0649																								3102.11	SDTRSVNSF	A ORF C	87	92.7335
	3102.08	LLKDRNELF	A8R (VACWR127)	252	108.088																								3102.11	KSSPETQQM	E7R (VACWR063)	78	108.162
	3102.01	KVYGRYSAV	B14R (VACWR195)	67	124.238																								3102.13	MSSSQDLSF	A3L	213	108.892
	3102.1	LLKYAGLTI	A47L (VACWR173)	206	127.213																								3102.04	IASTLIVTI	A43R (VACWR168)	176	110.928
	3102.04	KTINALVYF	A46R (VACWR172)	11	131.147																								3102.08	LMYILGTYG	J6R (VACWR178)	676	125.457
	3102.12	LSIFFYSSF	B16R (VACWR197)	9	131.859																								3102.11	ILFYFANGI	A39R	45	139.781
	3102.05	SIRSMSRSI	C ORF C	24	132.696																								3102.08	ISESRFQSL	(VACWR039)	117	147.826
	3102.09	AINNRICVM	A57R (VACWR182)	47	135.172																								3102.1	LLKYAGLTI	A47L (VACWR173)	206	161.845
	3102.04	KTLSPAHLI	M1L (VACWR030)	225	160.675																								3102.01	KTKETNRIY	D6R (VACWR111)	512	172.036
	3102.08	MVCHRILTY	A24R	354	241.311																								3102.08	LIGARRTSF	D9R (VACWR114)	46	176.56
	3102.1	ALLELFNAF	D2L (VACWR107)	113	357.894																								3102.03	RSKDTHVFA	D9R (VACWR114)	28	182.443
	3102.04	LTIACRVSL	B16R (VACWR197)	238	475.496																								3102.08	LIPFLILFI	C ORF D	31	195.531
	3102.07	FFKQTFGSL	G1L (VACWR078)	181	497.243																								3102.13	FVYVPELSF	D13L (VACWR118)	206	203.783
																													3102.12	SLNSIFNTF	E ORF B	31	209.557
																													3102.06	LIRNKRLSL	B12R (VACWR194)	146	215.339
																													3102.13	IHFMREYWF	A ORF R	29	222.455
																													3102.1	AVAKYFSPL	A7L (VACWR126)	654	235.089
																													3102.09	GERYYFAYI	E9L	925	238.338
																													3102.01	KAFNHASVK	B14R (VACWR195)	172	282.485
																													3102.01	KWKYENPCK	B5R (VACWR187)	65	296.038
																													3102.03	KTIYAVDSF	A18R	260	321.792
																													3102.03	IISVISLVI	A ORF E	53	326.535
																													3102.02	HVKSTLNNA	A3L	151	376.623
																													3102.06	TMKERRPIL	A24R	871	397.304
																													3102.04	ISWMMKLGI	M1L (VACWR030)	165	404.363
																													3102.03	KTLKYSNKI	D ORF F	57	448.456
