# Supplementary material for: Quantitative peptide binding motifs for 19 human and mouse MHC class I molecules derived using positional scanning combinatorial peptide libraries
Source: Immunome Res. 2008 Jan 25;4:2. doi: 10.1186/1745-7580-4-2 (PMC2248166; doi:10.1186/1745-7580-4-2)
Supplement: Additional file 4 — Second generation matrices for predicting binders to HLA A*3001, A*3201 and B*1501. Second generation prediction matrices were derived combining the positional scanning combinatorial library and peptide library data, using the stabilized matrix method (SMM) approach, as previously described [56]. Scores for individual peptides represent log predicted IC50 nM values, and are calculated as the sum of the corresponding position/residue values, plus the constant. Algorithms derived by combining positional scanning and individual peptide data sets were generated. [file 1745-7580-4-2-S4.xls]

## Sheet: mat-A3001.txt
	Additional file 4. Second generation matrices for predicting
	binders to HLA A*3001, A*3201 and B*1501.
	A. A*3001
		Position
	Residue	1	2	3	4	5	6	7	8	9
	A	-0.291698	-0.377123	0.184754	-0.232069	-0.240929	-0.0389206	-0.239787	0.0583745	-0.958995
	C	-0.279143	0.949638	0.639932	-0.255293	0.108123	0.13004	-0.0725525	-0.0154934	0.460675
	D	1.1162	0.571644	0.60887	0.0825722	0.258249	0.66161	0.505497	0.515417	0.711693
	E	0.653221	1.91854	0.702025	0.337974	0.210963	0.265568	0.471557	0.0758928	0.140587
	F	0.242614	-0.56366	-0.434815	0.0532323	-0.129051	-0.237691	-0.0540657	-0.456351	-0.0985464
	G	-0.00844325	-0.0752066	0.530469	0.201266	-0.0456922	0.100923	0.261932	0.187973	-0.355463
	H	-0.757865	0.241938	-0.6516	0.13002	-0.108053	-0.244148	-0.120509	0.0393041	0.779449
	I	-0.0206028	-0.313749	0.106509	0.0959445	-0.113443	0.00413376	-0.305738	-0.10122	-0.56395
	K	-0.912076	-0.648693	-1.01046	-0.0446119	0.120463	0.116967	0.355603	0.0547506	-1.29696
	L	-0.130347	-0.12229	-0.0685588	-0.00251327	0.106633	0.0066598	-0.19513	-0.146845	-0.4509
	M	-0.621915	-0.257675	-0.163817	-0.192198	-0.0221051	-0.104099	-0.200249	0.0107767	-0.342373
	N	0.235169	0.263257	-0.0637204	-0.0771881	0.182417	-0.0937826	0.0921307	-0.0373449	0.815073
	P	0.860489	0.866173	0.468362	-0.0389107	-0.122601	0.0217026	-0.584216	-0.226341	0.609249
	Q	0.366207	-0.388859	-0.0143186	0.163529	-0.229634	0.0759918	-0.107778	0.0767584	0.603529
	R	-0.848089	0.40368	-1.38424	-0.236286	-0.186887	-0.258462	-0.0248386	0.114294	-0.0151683
	S	-0.22621	-0.580533	-0.0496218	0.0282062	-0.206912	-0.18764	-0.141246	-0.124228	-0.0695076
	T	-0.0368539	-0.928313	0.502053	0.0378319	-0.0459388	-0.13796	0.345254	0.0593362	0.161758
	V	0.17569	-0.723865	0.0597359	0.0651432	0.147858	0.379133	0.00414513	-0.0668259	-0.620378
	W	0.314432	-0.0149281	0.200427	0.0172722	0.259443	-0.124517	-0.0397231	0.281998	0.688687
	Y	0.169222	-0.219803	-0.162068	-0.133922	0.0568345	-0.335422	0.0496276	-0.30014	-0.198548
	Constant	4.61524
	B. A*3201
		Position
	Residue	1	2	3	4	5	6	7	8	9
	A	-0.386316	-0.162282	0.0443662	-0.0939994	0.153448	-0.157056	-0.151771	-0.374512	0.36408
	C	0.195836	0.282105	0.0281307	0.287539	0.185581	0.345668	0.0622302	0.425626	0.259034
	D	0.730942	0.319149	0.392593	0.234356	0.568775	0.18808	0.640674	0.45701	0.819492
	E	0.405303	0.241356	0.29187	-0.0800089	0.432341	0.0325077	0.0945426	-0.173773	0.309207
	F	0.415345	0.546347	-0.553073	-0.416555	-0.489762	-0.0236794	-0.262629	0.178036	-1.15028
	G	-0.0268676	0.320311	0.0890173	-0.0441164	-0.102875	0.26819	0.366831	-0.138521	-0.0814636
	H	-0.385181	0.115224	0.138723	-0.0389696	0.119412	-0.0849711	-0.206758	0.0907791	0.031599
	I	-0.0785319	-0.526964	-0.0246043	0.223195	-0.386353	0.0131806	0.251801	-0.00017418	-1.05139
	K	-0.94017	0.707201	0.42016	-0.0984577	0.0616605	0.385168	0.668092	0.0857144	0.260037
	L	0.316992	-0.572953	-0.243487	0.360859	-0.156228	-0.136303	-0.224715	0.0717125	-0.657569
	M	-0.384729	-0.762621	-0.446738	-0.235681	-0.159186	0.197929	0.181347	0.0983803	-0.278994
	N	0.322197	0.310595	-0.230009	-0.24263	0.0536065	-0.250195	-0.109419	0.0209613	0.312136
	P	0.440613	0.375447	0.308466	0.368264	0.115821	-0.0692775	0.328823	-0.474675	0.69772
	Q	-0.0889496	-0.525769	-0.166708	-0.0309948	-0.182653	0.236199	-0.181487	0.0378123	0.29572
	R	-1.00241	0.660894	0.300736	0.0824902	-0.0527646	0.00877693	0.081148	-0.077603	0.0789203
	S	-0.33338	-0.386539	-0.0110103	0.0348868	0.113489	-0.358994	0.195339	-0.409411	0.557915
	T	0.034018	-0.919301	0.328415	-0.0241187	0.364152	-0.392153	-0.0996151	-0.593498	0.698953
	V	0.131572	-0.457604	0.0729313	0.0243932	-0.224111	-0.277737	-0.658588	-0.0953249	-0.163466
	W	0.469161	0.206051	-0.321577	-0.00528166	-0.377505	0.153216	-0.284549	0.556579	-0.622733
	Y	0.164396	0.229429	-0.418281	-0.30494	-0.0369253	-0.0785505	-0.691299	0.314803	-0.678914
	Constant	4.67236
	C. B*1501
		Position
	Residue	1	2	3	4	5	6	7	8	9
	A	0.0711238	-0.299112	-0.205558	-0.175025	-0.0698738	0.139914	-0.102386	-0.28063	0.034543
	C	0.195663	0.555117	-0.0962534	-0.0570529	0.0153567	-0.0459259	-0.235102	0.0301139	0.331875
	D	1.1012	0.515035	0.78168	-0.0444813	0.158938	0.226967	0.463876	0.338646	0.607817
	E	0.361881	-0.17608	0.647404	0.10718	0.0428174	0.0590339	-0.0731503	-0.152196	0.183529
	F	-0.254966	0.137174	-0.364709	0.0146563	0.0247517	-0.353331	0.150228	-0.0844582	-1.5329
	G	-0.00450869	0.0692678	0.346585	0.140828	0.0798485	-0.0773767	-0.00937023	0.0441457	0.0823532
	H	-0.268805	0.905678	-0.12141	0.0378794	-0.12251	-0.104445	-0.00332583	-0.452054	-0.27954
	I	-0.219715	-0.543514	-0.498976	0.152741	0.122027	-0.0825897	0.205642	0.197784	-0.338775
	K	-0.356737	0.672673	-0.270305	-0.166294	0.126118	0.321058	0.307374	0.378217	0.818194
	L	-0.434161	-0.756282	0.00355488	0.214794	-0.121284	0.167482	-0.219083	0.189121	-0.381189
	M	-0.516755	-1.22788	-0.0413814	-0.122086	0.190685	-0.070779	-0.0417559	0.327546	-0.877544
	N	0.362488	0.330291	-0.299978	-0.0915787	0.00946591	-0.182597	-0.0829608	0.288674	0.246007
	P	0.869281	0.754123	0.327614	-0.0546022	0.111485	0.348844	-0.0158309	-0.427392	0.437717
	Q	-0.22483	-1.20963	0.102566	0.0733431	0.286073	0.166022	-0.0137363	0.172991	0.0999694
	R	-0.352909	1.02387	-0.330687	0.17548	-0.125689	0.154058	0.0653182	0.12848	0.779885
	S	-0.343013	-0.701884	-0.0279135	-0.181336	-0.197711	-0.273331	-0.266095	-0.352487	0.558062
	T	0.363114	-0.476515	0.46147	-0.0144614	-0.215687	-0.361684	-0.111024	-0.256389	0.442669
	V	-0.0551268	-0.552082	-0.125481	0.0201502	0.0491209	-0.213717	-0.115273	-0.334237	0.106144
	W	0.0207269	0.444191	-0.00932437	0.123349	-0.165689	0.121945	0.0492927	0.310972	-0.0674063
	Y	-0.313768	0.535374	-0.278836	-0.153543	-0.19812	0.0605131	0.0473619	-0.0668463	-1.25153
	Constant	4.68075
